# Supplementary material for: Rare subcommunity maintains the stability of ecosystem multifunctionality by deterministic assembly processes in subtropical estuaries
Source: Front Microbiol. 2024 Apr 19;15:1365546. doi: 10.3389/fmicb.2024.1365546 (PMC11066265; doi:10.3389/fmicb.2024.1365546)
Supplement: Supplementary file 2 [file Table_2.XLSX]

## Sheet: Table S1
Table S1. Environmental parameters of the Beibu Gulf.
Sample ID	Temperature (℃)	Salinity (ppt)	pH	DO (mg/L)	NO3- -N(mg/L)	NO2- -N(mg/L)	NH4+-N (mg/L)	DIN (mg/L)	DIP (mg/L)	Chl-a (mg/L)	TOC (mg/L)	COD (mg/L)	TN (mg/L)	TP (mg/L)	MNI
18SPB01.1	25.47	21.6	7.78	6.7	0.799	0.018	0.109	0.926	0.028	9.3	3.28	2.76	1.481	0.067	0.581
18SPB01.2	25.47	21.6	7.78	6.7	0.799	0.018	0.109	0.926	0.028	9.3	3.28	2.76	1.481	0.067	0.581
18SPB01.3	25.47	21.6	7.78	6.7	0.799	0.018	0.109	0.926	0.028	9.3	3.28	2.76	1.481	0.067	0.581
18SPB01.4	25.47	21.6	7.78	6.7	0.799	0.018	0.109	0.926	0.028	9.3	3.28	2.76	1.481	0.067	0.581
18SPB01.5	25.47	21.6	7.78	6.7	0.799	0.018	0.109	0.926	0.028	9.3	3.28	2.76	1.481	0.067	0.581
18SPB02.1	24.84	21.02	7.83	6.5	0.824	0.017	0.097	0.938	0.018	10.6	3.2	2.73	1.78	0.037	0.899
18SPB02.2	24.84	21.02	7.83	6.5	0.824	0.017	0.097	0.938	0.018	10.6	3.2	2.73	1.78	0.037	0.899
18SPB02.3	24.84	21.02	7.83	6.5	0.824	0.017	0.097	0.938	0.018	10.6	3.2	2.73	1.78	0.037	0.899
18SPB02.4	24.84	21.02	7.83	6.5	0.824	0.017	0.097	0.938	0.018	10.6	3.2	2.73	1.78	0.037	0.899
18SPB02.5	24.84	21.02	7.83	6.5	0.824	0.017	0.097	0.938	0.018	10.6	3.2	2.73	1.78	0.037	0.899
18SPB03.1	24.9	22.64	7.78	6.3	0.597	0.012	0.062	0.671	0.017	5.9	2.85	2.52	1.265	0.038	0.541
18SPB03.2	24.9	22.64	7.78	6.3	0.597	0.012	0.062	0.671	0.017	5.9	2.85	2.52	1.265	0.038	0.541
18SPB03.3	24.9	22.64	7.78	6.3	0.597	0.012	0.062	0.671	0.017	5.9	2.85	2.52	1.265	0.038	0.541
18SPB03.4	24.9	22.64	7.78	6.3	0.597	0.012	0.062	0.671	0.017	5.9	2.85	2.52	1.265	0.038	0.541
18SPB03.5	24.9	22.64	7.78	6.3	0.597	0.012	0.062	0.671	0.017	5.9	2.85	2.52	1.265	0.038	0.541
18SPB04.1	24.37	23.16	7.89	6.3	0.387	0.008	0.058	0.453	0.012	4.2	3.19	2.64	0.905	0.026	0.306
18SPB04.2	24.37	23.16	7.89	6.3	0.387	0.008	0.058	0.453	0.012	4.2	3.19	2.64	0.905	0.026	0.306
18SPB04.3	24.37	23.16	7.89	6.3	0.387	0.008	0.058	0.453	0.012	4.2	3.19	2.64	0.905	0.026	0.306
18SPB04.4	24.37	23.16	7.89	6.3	0.387	0.008	0.058	0.453	0.012	4.2	3.19	2.64	0.905	0.026	0.306
18SPB04.5	24.37	23.16	7.89	6.3	0.387	0.008	0.058	0.453	0.012	4.2	3.19	2.64	0.905	0.026	0.306
18SPB05.1	24.75	23.73	7.97	6.5	0.395	0.009	0.06	0.464	0.013	3.1	2.89	2.54	0.698	0.029	0.224
18SPB05.2	24.75	23.73	7.97	6.5	0.395	0.009	0.06	0.464	0.013	3.1	2.89	2.54	0.698	0.029	0.224
18SPB05.3	24.75	23.73	7.97	6.5	0.395	0.009	0.06	0.464	0.013	3.1	2.89	2.54	0.698	0.029	0.224
18SPB05.4	24.75	23.73	7.97	6.5	0.395	0.009	0.06	0.464	0.013	3.1	2.89	2.54	0.698	0.029	0.224
18SPB05.5	24.75	23.73	7.97	6.5	0.395	0.009	0.06	0.464	0.013	3.1	2.89	2.54	0.698	0.029	0.224
18SPB06.1	24.46	25.17	7.95	6.7	0.343	0.008	0.059	0.41	0.012	4.5	2.69	2.46	0.564	0.029	0.165
18SPB06.2	24.46	25.17	7.95	6.7	0.343	0.008	0.059	0.41	0.012	4.5	2.69	2.46	0.564	0.029	0.165
18SPB06.3	24.46	25.17	7.95	6.7	0.343	0.008	0.059	0.41	0.012	4.5	2.69	2.46	0.564	0.029	0.165
18SPB06.4	24.46	25.17	7.95	6.7	0.343	0.008	0.059	0.41	0.012	4.5	2.69	2.46	0.564	0.029	0.165
18SPB06.5	24.46	25.17	7.95	6.7	0.343	0.008	0.059	0.41	0.012	4.5	2.69	2.46	0.564	0.029	0.165
18SPB07.1	24.15	26.24	7.96	6.7	0.328	0.007	0.049	0.384	0.012	4.9	2.16	2.35	0.469	0.029	0.094
18SPB07.2	24.15	26.24	7.96	6.7	0.328	0.007	0.049	0.384	0.012	4.9	2.16	2.35	0.469	0.029	0.094
18SPB07.3	24.15	26.24	7.96	6.7	0.328	0.007	0.049	0.384	0.012	4.9	2.16	2.35	0.469	0.029	0.094
18SPB07.4	24.15	26.24	7.96	6.7	0.328	0.007	0.049	0.384	0.012	4.9	2.16	2.35	0.469	0.029	0.094
18SPB07.5	24.15	26.24	7.96	6.7	0.328	0.007	0.049	0.384	0.012	4.9	2.16	2.35	0.469	0.029	0.094
18SPB09.1	25.6	26.9	8.05	7.2	0.176	0.008	0.035	0.219	0.028	6.7	2.46	2.18	0.303	0.055	0.4
18SPB09.2	25.6	26.9	8.05	7.2	0.176	0.008	0.035	0.219	0.028	6.7	2.46	2.18	0.303	0.055	0.4
18SPB09.3	25.6	26.9	8.05	7.2	0.176	0.008	0.035	0.219	0.028	6.7	2.46	2.18	0.303	0.055	0.4
18SPB09.4	25.6	26.9	8.05	7.2	0.176	0.008	0.035	0.219	0.028	6.7	2.46	2.18	0.303	0.055	0.4
18SPB09.5	25.6	26.9	8.05	7.2	0.176	0.008	0.035	0.219	0.028	6.7	2.46	2.18	0.303	0.055	0.4
18SPB10.1	26.6	26.76	8.12	7.6	0.129	0.008	0.025	0.162	0.038	8.7	1.93	2.14	0.266	0.07	0.677
18SPB10.2	26.6	26.76	8.12	7.6	0.129	0.008	0.025	0.162	0.038	8.7	1.93	2.14	0.266	0.07	0.677
18SPB10.3	26.6	26.76	8.12	7.6	0.129	0.008	0.025	0.162	0.038	8.7	1.93	2.14	0.266	0.07	0.677
18SPB10.4	26.6	26.76	8.12	7.6	0.129	0.008	0.025	0.162	0.038	8.7	1.93	2.14	0.266	0.07	0.677
18SPB10.5	26.6	26.76	8.12	7.6	0.129	0.008	0.025	0.162	0.038	8.7	1.93	2.14	0.266	0.07	0.677
18SPB11.1	24.6	29.44	8.21	7.1	0.147	0.005	0.026	0.178	0.029	7.4	2.28	1.94	0.241	0.062	0.495
18SPB11.2	24.6	29.44	8.21	7.1	0.147	0.005	0.026	0.178	0.029	7.4	2.28	1.94	0.241	0.062	0.495
18SPB11.3	24.6	29.44	8.21	7.1	0.147	0.005	0.026	0.178	0.029	7.4	2.28	1.94	0.241	0.062	0.495
18SPB11.4	24.6	29.44	8.21	7.1	0.147	0.005	0.026	0.178	0.029	7.4	2.28	1.94	0.241	0.062	0.495
18SPB11.5	24.6	29.44	8.21	7.1	0.147	0.005	0.026	0.178	0.029	7.4	2.28	1.94	0.241	0.062	0.495
18SPB12.1	23.8	29.85	8.23	6.9	0.173	0.006	0.024	0.203	0.019	3	1.97	1.43	0.28	0.044	0.234
18SPB12.2	23.8	29.85	8.23	6.9	0.173	0.006	0.024	0.203	0.019	3	1.97	1.43	0.28	0.044	0.234
18SPB12.3	23.8	29.85	8.23	6.9	0.173	0.006	0.024	0.203	0.019	3	1.97	1.43	0.28	0.044	0.234
18SPB12.4	23.8	29.85	8.23	6.9	0.173	0.006	0.024	0.203	0.019	3	1.97	1.43	0.28	0.044	0.234
18SPB12.5	23.8	29.85	8.23	6.9	0.173	0.006	0.024	0.203	0.019	3	1.97	1.43	0.28	0.044	0.234
18SPB13.1	25.08	29.45	8.21	7.1	0.169	0.006	0.04	0.215	0.022	4.9	2.02	1.24	0.29	0.053	0.295
18SPB13.2	25.08	29.45	8.21	7.1	0.169	0.006	0.04	0.215	0.022	4.9	2.02	1.24	0.29	0.053	0.295
18SPB13.3	25.08	29.45	8.21	7.1	0.169	0.006	0.04	0.215	0.022	4.9	2.02	1.24	0.29	0.053	0.295
18SPB13.4	25.08	29.45	8.21	7.1	0.169	0.006	0.04	0.215	0.022	4.9	2.02	1.24	0.29	0.053	0.295
18SPB13.5	25.08	29.45	8.21	7.1	0.169	0.006	0.04	0.215	0.022	4.9	2.02	1.24	0.29	0.053	0.295
18SPB14.1	25.7	30.11	8.11	6.9	0.144	0.006	0.035	0.185	0.029	8.6	1.96	1.21	0.261	0.069	0.521
18SPB14.2	25.7	30.11	8.11	6.9	0.144	0.006	0.035	0.185	0.029	8.6	1.96	1.21	0.261	0.069	0.521
18SPB14.3	25.7	30.11	8.11	6.9	0.144	0.006	0.035	0.185	0.029	8.6	1.96	1.21	0.261	0.069	0.521
18SPB14.4	25.7	30.11	8.11	6.9	0.144	0.006	0.035	0.185	0.029	8.6	1.96	1.21	0.261	0.069	0.521
18SPB14.5	25.7	30.11	8.11	6.9	0.144	0.006	0.035	0.185	0.029	8.6	1.96	1.21	0.261	0.069	0.521
18SPB15.1	25.33	30.21	8.22	6.7	0.184	0.008	0.017	0.209	0.023	7.8	2.08	1.34	0.308	0.055	0.346
18SPB15.2	25.33	30.21	8.22	6.7	0.184	0.008	0.017	0.209	0.023	7.8	2.08	1.34	0.308	0.055	0.346
18SPB15.3	25.33	30.21	8.22	6.7	0.184	0.008	0.017	0.209	0.023	7.8	2.08	1.34	0.308	0.055	0.346
18SPB15.4	25.33	30.21	8.22	6.7	0.184	0.008	0.017	0.209	0.023	7.8	2.08	1.34	0.308	0.055	0.346
18SPB15.5	25.33	30.21	8.22	6.7	0.184	0.008	0.017	0.209	0.023	7.8	2.08	1.34	0.308	0.055	0.346
18SPB16.1	25.6	30.23	8.2	6.8	0.142	0.005	0.035	0.182	0.023	6.1	2.03	1.26	0.267	0.055	0.346
18SPB16.2	25.6	30.23	8.2	6.8	0.142	0.005	0.035	0.182	0.023	6.1	2.03	1.26	0.267	0.055	0.346
18SPB16.3	25.6	30.23	8.2	6.8	0.142	0.005	0.035	0.182	0.023	6.1	2.03	1.26	0.267	0.055	0.346
18SPB16.4	25.6	30.23	8.2	6.8	0.142	0.005	0.035	0.182	0.023	6.1	2.03	1.26	0.267	0.055	0.346
18SPB16.5	25.6	30.23	8.2	6.8	0.142	0.005	0.035	0.182	0.023	6.1	2.03	1.26	0.267	0.055	0.346
18SUB01.1	29.77	17.35	7.74	5.2	0.598	0.204	0.073	0.875	0.028	3.6	4.27	2.48	1.148	0.054	0.507
18SUB01.2	29.77	17.35	7.74	5.2	0.598	0.204	0.073	0.875	0.028	3.6	4.27	2.48	1.148	0.054	0.507
18SUB01.3	29.77	17.35	7.74	5.2	0.598	0.204	0.073	0.875	0.028	3.6	4.27	2.48	1.148	0.054	0.507
18SUB01.4	29.77	17.35	7.74	5.2	0.598	0.204	0.073	0.875	0.028	3.6	4.27	2.48	1.148	0.054	0.507
18SUB01.5	29.77	17.35	7.74	5.2	0.598	0.204	0.073	0.875	0.028	3.6	4.27	2.48	1.148	0.054	0.507
18SUB02.1	29.69	17.72	7.73	5.5	0.617	0.08	0.067	0.764	0.025	3.6	4.03	2.65	0.935	0.047	0.212
18SUB02.2	29.69	17.72	7.73	5.5	0.617	0.08	0.067	0.764	0.025	3.6	4.03	2.65	0.935	0.047	0.212
18SUB02.3	29.69	17.72	7.73	5.5	0.617	0.08	0.067	0.764	0.025	3.6	4.03	2.65	0.935	0.047	0.212
18SUB02.4	29.69	17.72	7.73	5.5	0.617	0.08	0.067	0.764	0.025	3.6	4.03	2.65	0.935	0.047	0.212
18SUB02.5	29.69	17.72	7.73	5.5	0.617	0.08	0.067	0.764	0.025	3.6	4.03	2.65	0.935	0.047	0.212
18SUB03.1	29.65	18.83	7.76	5.4	0.672	0.182	0.099	0.953	0.021	4.4	3.78	2.48	1.056	0.04	0.573
18SUB03.2	29.65	18.83	7.76	5.4	0.672	0.182	0.099	0.953	0.021	4.4	3.78	2.48	1.056	0.04	0.573
18SUB03.3	29.65	18.83	7.76	5.4	0.672	0.182	0.099	0.953	0.021	4.4	3.78	2.48	1.056	0.04	0.573
18SUB03.4	29.65	18.83	7.76	5.4	0.672	0.182	0.099	0.953	0.021	4.4	3.78	2.48	1.056	0.04	0.573
18SUB03.5	29.65	18.83	7.76	5.4	0.672	0.182	0.099	0.953	0.021	4.4	3.78	2.48	1.056	0.04	0.573
18SUB04.1	29.67	18.76	7.73	5.4	0.48	0.162	0.06	0.702	0.033	5.8	2.92	2.26	0.822	0.082	0.497
18SUB04.2	29.67	18.76	7.73	5.4	0.48	0.162	0.06	0.702	0.033	5.8	2.92	2.26	0.822	0.082	0.497
18SUB04.3	29.67	18.76	7.73	5.4	0.48	0.162	0.06	0.702	0.033	5.8	2.92	2.26	0.822	0.082	0.497
18SUB04.4	29.67	18.76	7.73	5.4	0.48	0.162	0.06	0.702	0.033	5.8	2.92	2.26	0.822	0.082	0.497
18SUB04.5	29.67	18.76	7.73	5.4	0.48	0.162	0.06	0.702	0.033	5.8	2.92	2.26	0.822	0.082	0.497
18SUB05.1	29.56	19.1	7.88	5.6	0.504	0.12	0.057	0.681	0.028	3.3	2.49	2.47	0.812	0.064	0.308
18SUB05.2	29.56	19.1	7.88	5.6	0.504	0.12	0.057	0.681	0.028	3.3	2.49	2.47	0.812	0.064	0.308
18SUB05.3	29.56	19.1	7.88	5.6	0.504	0.12	0.057	0.681	0.028	3.3	2.49	2.47	0.812	0.064	0.308
18SUB05.4	29.56	19.1	7.88	5.6	0.504	0.12	0.057	0.681	0.028	3.3	2.49	2.47	0.812	0.064	0.308
18SUB05.5	29.56	19.1	7.88	5.6	0.504	0.12	0.057	0.681	0.028	3.3	2.49	2.47	0.812	0.064	0.308
18SUB06.1	29.3	24.21	7.89	5.8	0.336	0.104	0.06	0.5	0.038	5.1	2.71	2.57	0.663	0.082	0.487
18SUB06.2	29.3	24.21	7.89	5.8	0.336	0.104	0.06	0.5	0.038	5.1	2.71	2.57	0.663	0.082	0.487
18SUB06.3	29.3	24.21	7.89	5.8	0.336	0.104	0.06	0.5	0.038	5.1	2.71	2.57	0.663	0.082	0.487
18SUB06.4	29.3	24.21	7.89	5.8	0.336	0.104	0.06	0.5	0.038	5.1	2.71	2.57	0.663	0.082	0.487
18SUB06.5	29.3	24.21	7.89	5.8	0.336	0.104	0.06	0.5	0.038	5.1	2.71	2.57	0.663	0.082	0.487
18SUB07.1	29.28	24.79	7.92	5.8	0.342	0.093	0.068	0.503	0.031	5.1	2.47	2.27	0.706	0.068	0.277
18SUB07.2	29.28	24.79	7.92	5.8	0.342	0.093	0.068	0.503	0.031	5.1	2.47	2.27	0.706	0.068	0.277
18SUB07.3	29.28	24.79	7.92	5.8	0.342	0.093	0.068	0.503	0.031	5.1	2.47	2.27	0.706	0.068	0.277
18SUB07.4	29.28	24.79	7.92	5.8	0.342	0.093	0.068	0.503	0.031	5.1	2.47	2.27	0.706	0.068	0.277
18SUB07.5	29.28	24.79	7.92	5.8	0.342	0.093	0.068	0.503	0.031	5.1	2.47	2.27	0.706	0.068	0.277
18SUB09.1	29.28	26	8.16	6.5	0.324	0.014	0.069	0.407	0.034	4.5	2.33	2	0.631	0.082	0.469
18SUB09.2	29.28	26	8.16	6.5	0.324	0.014	0.069	0.407	0.034	4.5	2.33	2	0.631	0.082	0.469
18SUB09.3	29.28	26	8.16	6.5	0.324	0.014	0.069	0.407	0.034	4.5	2.33	2	0.631	0.082	0.469
18SUB09.4	29.28	26	8.16	6.5	0.324	0.014	0.069	0.407	0.034	4.5	2.33	2	0.631	0.082	0.469
18SUB09.5	29.28	26	8.16	6.5	0.324	0.014	0.069	0.407	0.034	4.5	2.33	2	0.631	0.082	0.469
18SUB10.1	29.37	26.95	8.14	6.4	0.296	0.012	0.067	0.375	0.028	5.2	2.54	2.16	0.532	0.07	0.334
18SUB10.2	29.37	26.95	8.14	6.4	0.296	0.012	0.067	0.375	0.028	5.2	2.54	2.16	0.532	0.07	0.334
18SUB10.3	29.37	26.95	8.14	6.4	0.296	0.012	0.067	0.375	0.028	5.2	2.54	2.16	0.532	0.07	0.334
18SUB10.4	29.37	26.95	8.14	6.4	0.296	0.012	0.067	0.375	0.028	5.2	2.54	2.16	0.532	0.07	0.334
18SUB10.5	29.37	26.95	8.14	6.4	0.296	0.012	0.067	0.375	0.028	5.2	2.54	2.16	0.532	0.07	0.334
18SUB11.1	29.22	28.5	8.11	6.2	0.312	0.023	0.07	0.405	0.027	3.7	2.16	2.13	0.501	0.049	0.222
18SUB11.2	29.22	28.5	8.11	6.2	0.312	0.023	0.07	0.405	0.027	3.7	2.16	2.13	0.501	0.049	0.222
18SUB11.3	29.22	28.5	8.11	6.2	0.312	0.023	0.07	0.405	0.027	3.7	2.16	2.13	0.501	0.049	0.222
18SUB11.4	29.22	28.5	8.11	6.2	0.312	0.023	0.07	0.405	0.027	3.7	2.16	2.13	0.501	0.049	0.222
18SUB11.5	29.22	28.5	8.11	6.2	0.312	0.023	0.07	0.405	0.027	3.7	2.16	2.13	0.501	0.049	0.222
18SUB12.1	29.38	29.36	8.13	6.1	0.262	0.013	0.068	0.343	0.027	2.4	2.4	1.82	0.562	0.066	0.325
18SUB12.2	29.38	29.36	8.13	6.1	0.262	0.013	0.068	0.343	0.027	2.4	2.4	1.82	0.562	0.066	0.325
18SUB12.3	29.38	29.36	8.13	6.1	0.262	0.013	0.068	0.343	0.027	2.4	2.4	1.82	0.562	0.066	0.325
18SUB12.4	29.38	29.36	8.13	6.1	0.262	0.013	0.068	0.343	0.027	2.4	2.4	1.82	0.562	0.066	0.325
18SUB12.5	29.38	29.36	8.13	6.1	0.262	0.013	0.068	0.343	0.027	2.4	2.4	1.82	0.562	0.066	0.325
18SUB13.1	29.46	29.68	7.95	6.7	0.126	0.009	0.046	0.181	0.027	3.7	2.31	1.56	0.35	0.058	0.391
18SUB13.2	29.46	29.68	7.95	6.7	0.126	0.009	0.046	0.181	0.027	3.7	2.31	1.56	0.35	0.058	0.391
18SUB13.3	29.46	29.68	7.95	6.7	0.126	0.009	0.046	0.181	0.027	3.7	2.31	1.56	0.35	0.058	0.391
18SUB13.4	29.46	29.68	7.95	6.7	0.126	0.009	0.046	0.181	0.027	3.7	2.31	1.56	0.35	0.058	0.391
18SUB13.5	29.46	29.68	7.95	6.7	0.126	0.009	0.046	0.181	0.027	3.7	2.31	1.56	0.35	0.058	0.391
18SUB14.1	29.16	30.89	8.24	6.4	0.107	0.016	0.049	0.172	0.026	4.9	1.89	1.65	0.331	0.055	0.37
18SUB14.2	29.16	30.89	8.24	6.4	0.107	0.016	0.049	0.172	0.026	4.9	1.89	1.65	0.331	0.055	0.37
18SUB14.3	29.16	30.89	8.24	6.4	0.107	0.016	0.049	0.172	0.026	4.9	1.89	1.65	0.331	0.055	0.37
18SUB14.4	29.16	30.89	8.24	6.4	0.107	0.016	0.049	0.172	0.026	4.9	1.89	1.65	0.331	0.055	0.37
18SUB14.5	29.16	30.89	8.24	6.4	0.107	0.016	0.049	0.172	0.026	4.9	1.89	1.65	0.331	0.055	0.37
18SUB15.1	29.43	30.16	8.11	6.3	0.106	0.019	0.043	0.168	0.024	2.9	2.21	1.18	0.256	0.046	0.302
18SUB15.2	29.43	30.16	8.11	6.3	0.106	0.019	0.043	0.168	0.024	2.9	2.21	1.18	0.256	0.046	0.302
18SUB15.3	29.43	30.16	8.11	6.3	0.106	0.019	0.043	0.168	0.024	2.9	2.21	1.18	0.256	0.046	0.302
18SUB15.4	29.43	30.16	8.11	6.3	0.106	0.019	0.043	0.168	0.024	2.9	2.21	1.18	0.256	0.046	0.302
18SUB15.5	29.43	30.16	8.11	6.3	0.106	0.019	0.043	0.168	0.024	2.9	2.21	1.18	0.256	0.046	0.302
18SUB16.1	29.66	29.87	8.17	6.3	0.123	0.008	0.044	0.175	0.017	2.9	2.22	1.29	0.269	0.031	0.181
18SUB16.2	29.66	29.87	8.17	6.3	0.123	0.008	0.044	0.175	0.017	2.9	2.22	1.29	0.269	0.031	0.181
18SUB16.3	29.66	29.87	8.17	6.3	0.123	0.008	0.044	0.175	0.017	2.9	2.22	1.29	0.269	0.031	0.181
18SUB16.4	29.66	29.87	8.17	6.3	0.123	0.008	0.044	0.175	0.017	2.9	2.22	1.29	0.269	0.031	0.181
18SUB16.5	29.66	29.87	8.17	6.3	0.123	0.008	0.044	0.175	0.017	2.9	2.22	1.29	0.269	0.031	0.181
18FAB01.1	26.3	20.12	7.73	6.7	0.606	0.072	0.06	0.738	0.046	1.6	4.19	2.35	1.369	0.115	0.619
18FAB01.2	26.3	20.12	7.73	6.7	0.606	0.072	0.06	0.738	0.046	1.6	4.19	2.35	1.369	0.115	0.619
18FAB01.3	26.3	20.12	7.73	6.7	0.606	0.072	0.06	0.738	0.046	1.6	4.19	2.35	1.369	0.115	0.619
18FAB01.4	26.3	20.12	7.73	6.7	0.606	0.072	0.06	0.738	0.046	1.6	4.19	2.35	1.369	0.115	0.619
18FAB01.5	26.3	20.12	7.73	6.7	0.606	0.072	0.06	0.738	0.046	1.6	4.19	2.35	1.369	0.115	0.619
18FAB02.1	26	19.68	7.83	6.8	0.586	0.047	0.075	0.708	0.04	1.8	3.91	2.73	1.028	0.1	0.464
18FAB02.2	26	19.68	7.83	6.8	0.586	0.047	0.075	0.708	0.04	1.8	3.91	2.73	1.028	0.1	0.464
18FAB02.3	26	19.68	7.83	6.8	0.586	0.047	0.075	0.708	0.04	1.8	3.91	2.73	1.028	0.1	0.464
18FAB02.4	26	19.68	7.83	6.8	0.586	0.047	0.075	0.708	0.04	1.8	3.91	2.73	1.028	0.1	0.464
18FAB02.5	26	19.68	7.83	6.8	0.586	0.047	0.075	0.708	0.04	1.8	3.91	2.73	1.028	0.1	0.464
18FAB03.1	36	20.32	7.77	6.8	0.548	0.049	0.092	0.689	0.021	1.7	3.6	2.68	1.224	0.047	0.292
18FAB03.2	36	20.32	7.77	6.8	0.548	0.049	0.092	0.689	0.021	1.7	3.6	2.68	1.224	0.047	0.292
18FAB03.3	36	20.32	7.77	6.8	0.548	0.049	0.092	0.689	0.021	1.7	3.6	2.68	1.224	0.047	0.292
18FAB03.4	36	20.32	7.77	6.8	0.548	0.049	0.092	0.689	0.021	1.7	3.6	2.68	1.224	0.047	0.292
18FAB03.5	36	20.32	7.77	6.8	0.548	0.049	0.092	0.689	0.021	1.7	3.6	2.68	1.224	0.047	0.292
18FAB04.1	26	21.12	7.83	6.8	0.557	0.079	0.103	0.739	0.015	2	3.17	2.23	1.127	0.032	0.388
18FAB04.2	26	21.12	7.83	6.8	0.557	0.079	0.103	0.739	0.015	2	3.17	2.23	1.127	0.032	0.388
18FAB04.3	26	21.12	7.83	6.8	0.557	0.079	0.103	0.739	0.015	2	3.17	2.23	1.127	0.032	0.388
18FAB04.4	26	21.12	7.83	6.8	0.557	0.079	0.103	0.739	0.015	2	3.17	2.23	1.127	0.032	0.388
18FAB04.5	26	21.12	7.83	6.8	0.557	0.079	0.103	0.739	0.015	2	3.17	2.23	1.127	0.032	0.388
18FAB05.1	26	23.35	7.79	6.9	0.461	0.03	0.1	0.591	0.02	2.9	2.77	2.42	0.977	0.04	0.298
18FAB05.2	26	23.35	7.79	6.9	0.461	0.03	0.1	0.591	0.02	2.9	2.77	2.42	0.977	0.04	0.298
18FAB05.3	26	23.35	7.79	6.9	0.461	0.03	0.1	0.591	0.02	2.9	2.77	2.42	0.977	0.04	0.298
18FAB05.4	26	23.35	7.79	6.9	0.461	0.03	0.1	0.591	0.02	2.9	2.77	2.42	0.977	0.04	0.298
18FAB05.5	26	23.35	7.79	6.9	0.461	0.03	0.1	0.591	0.02	2.9	2.77	2.42	0.977	0.04	0.298
18FAB06.1	26	26.05	7.93	6.9	0.529	0.034	0.085	0.648	0.016	2.4	2.79	1.9	0.967	0.038	0.349
18FAB06.2	26	26.05	7.93	6.9	0.529	0.034	0.085	0.648	0.016	2.4	2.79	1.9	0.967	0.038	0.349
18FAB06.3	26	26.05	7.93	6.9	0.529	0.034	0.085	0.648	0.016	2.4	2.79	1.9	0.967	0.038	0.349
18FAB06.4	26	26.05	7.93	6.9	0.529	0.034	0.085	0.648	0.016	2.4	2.79	1.9	0.967	0.038	0.349
18FAB06.5	26	26.05	7.93	6.9	0.529	0.034	0.085	0.648	0.016	2.4	2.79	1.9	0.967	0.038	0.349
18FAB07.1	27.1	27.24	7.97	7	0.468	0.023	0.069	0.56	0.02	2.5	2.42	2.06	0.952	0.042	0.259
18FAB07.2	27.1	27.24	7.97	7	0.468	0.023	0.069	0.56	0.02	2.5	2.42	2.06	0.952	0.042	0.259
18FAB07.3	27.1	27.24	7.97	7	0.468	0.023	0.069	0.56	0.02	2.5	2.42	2.06	0.952	0.042	0.259
18FAB07.4	27.1	27.24	7.97	7	0.468	0.023	0.069	0.56	0.02	2.5	2.42	2.06	0.952	0.042	0.259
18FAB07.5	27.1	27.24	7.97	7	0.468	0.023	0.069	0.56	0.02	2.5	2.42	2.06	0.952	0.042	0.259
18FAB09.1	27.6	28.32	8.07	6.9	0.331	0.006	0.074	0.411	0.025	3.1	2.59	1.66	0.567	0.057	0.24
18FAB09.2	27.6	28.32	8.07	6.9	0.331	0.006	0.074	0.411	0.025	3.1	2.59	1.66	0.567	0.057	0.24
18FAB09.3	27.6	28.32	8.07	6.9	0.331	0.006	0.074	0.411	0.025	3.1	2.59	1.66	0.567	0.057	0.24
18FAB09.4	27.6	28.32	8.07	6.9	0.331	0.006	0.074	0.411	0.025	3.1	2.59	1.66	0.567	0.057	0.24
18FAB09.5	27.6	28.32	8.07	6.9	0.331	0.006	0.074	0.411	0.025	3.1	2.59	1.66	0.567	0.057	0.24
18FAB10.1	27.3	27.68	8.05	7.1	0.235	0.018	0.088	0.341	0.021	4.1	2.42	1.7	0.442	0.049	0.253
18FAB10.2	27.3	27.68	8.05	7.1	0.235	0.018	0.088	0.341	0.021	4.1	2.42	1.7	0.442	0.049	0.253
18FAB10.3	27.3	27.68	8.05	7.1	0.235	0.018	0.088	0.341	0.021	4.1	2.42	1.7	0.442	0.049	0.253
18FAB10.4	27.3	27.68	8.05	7.1	0.235	0.018	0.088	0.341	0.021	4.1	2.42	1.7	0.442	0.049	0.253
18FAB10.5	27.3	27.68	8.05	7.1	0.235	0.018	0.088	0.341	0.021	4.1	2.42	1.7	0.442	0.049	0.253
18FAB11.1	27.5	31.84	8.05	7.2	0.279	0.005	0.086	0.37	0.018	2	2.2	1.37	0.44	0.045	0.221
18FAB11.2	27.5	31.84	8.05	7.2	0.279	0.005	0.086	0.37	0.018	2	2.2	1.37	0.44	0.045	0.221
18FAB11.3	27.5	31.84	8.05	7.2	0.279	0.005	0.086	0.37	0.018	2	2.2	1.37	0.44	0.045	0.221
18FAB11.4	27.5	31.84	8.05	7.2	0.279	0.005	0.086	0.37	0.018	2	2.2	1.37	0.44	0.045	0.221
18FAB11.5	27.5	31.84	8.05	7.2	0.279	0.005	0.086	0.37	0.018	2	2.2	1.37	0.44	0.045	0.221
18FAB12.1	27	31.06	8.21	7.1	0.29	0.007	0.069	0.366	0.011	2.2	2.45	1.53	0.604	0.027	0.174
18FAB12.2	27	31.06	8.21	7.1	0.29	0.007	0.069	0.366	0.011	2.2	2.45	1.53	0.604	0.027	0.174
18FAB12.3	27	31.06	8.21	7.1	0.29	0.007	0.069	0.366	0.011	2.2	2.45	1.53	0.604	0.027	0.174
18FAB12.4	27	31.06	8.21	7.1	0.29	0.007	0.069	0.366	0.011	2.2	2.45	1.53	0.604	0.027	0.174
18FAB12.5	27	31.06	8.21	7.1	0.29	0.007	0.069	0.366	0.011	2.2	2.45	1.53	0.604	0.027	0.174
18FAB13.1	27.2	32.42	8.05	7	0.229	0.008	0.063	0.3	0.017	2	2.29	1.35	0.569	0.033	0.115
18FAB13.2	27.2	32.42	8.05	7	0.229	0.008	0.063	0.3	0.017	2	2.29	1.35	0.569	0.033	0.115
18FAB13.3	27.2	32.42	8.05	7	0.229	0.008	0.063	0.3	0.017	2	2.29	1.35	0.569	0.033	0.115
18FAB13.4	27.2	32.42	8.05	7	0.229	0.008	0.063	0.3	0.017	2	2.29	1.35	0.569	0.033	0.115
18FAB13.5	27.2	32.42	8.05	7	0.229	0.008	0.063	0.3	0.017	2	2.29	1.35	0.569	0.033	0.115
18FAB14.1	27.3	32.3	7.98	7.1	0.176	0.008	0.053	0.237	0.018	2.4	2.03	1.52	0.559	0.035	0.172
18FAB14.2	27.3	32.3	7.98	7.1	0.176	0.008	0.053	0.237	0.018	2.4	2.03	1.52	0.559	0.035	0.172
18FAB14.3	27.3	32.3	7.98	7.1	0.176	0.008	0.053	0.237	0.018	2.4	2.03	1.52	0.559	0.035	0.172
18FAB14.4	27.3	32.3	7.98	7.1	0.176	0.008	0.053	0.237	0.018	2.4	2.03	1.52	0.559	0.035	0.172
18FAB14.5	27.3	32.3	7.98	7.1	0.176	0.008	0.053	0.237	0.018	2.4	2.03	1.52	0.559	0.035	0.172
18FAB15.1	26.8	33.63	7.97	6.5	0.157	0.007	0.025	0.189	0.021	1.8	2.21	1.48	0.722	0.038	0.325
18FAB15.2	26.8	33.63	7.97	6.5	0.157	0.007	0.025	0.189	0.021	1.8	2.21	1.48	0.722	0.038	0.325
18FAB15.3	26.8	33.63	7.97	6.5	0.157	0.007	0.025	0.189	0.021	1.8	2.21	1.48	0.722	0.038	0.325
18FAB15.4	26.8	33.63	7.97	6.5	0.157	0.007	0.025	0.189	0.021	1.8	2.21	1.48	0.722	0.038	0.325
18FAB15.5	26.8	33.63	7.97	6.5	0.157	0.007	0.025	0.189	0.021	1.8	2.21	1.48	0.722	0.038	0.325
18FAB16.1	27.1	22.16	8.08	6.8	0.124	0.01	0.04	0.174	0.027	3.8	2.44	1.21	0.356	0.05	0.37
18FAB16.2	27.1	22.16	8.08	6.8	0.124	0.01	0.04	0.174	0.027	3.8	2.44	1.21	0.356	0.05	0.37
18FAB16.3	27.1	22.16	8.08	6.8	0.124	0.01	0.04	0.174	0.027	3.8	2.44	1.21	0.356	0.05	0.37
18FAB16.4	27.1	22.16	8.08	6.8	0.124	0.01	0.04	0.174	0.027	3.8	2.44	1.21	0.356	0.05	0.37
18FAB16.5	27.1	22.16	8.08	6.8	0.124	0.01	0.04	0.174	0.027	3.8	2.44	1.21	0.356	0.05	0.37
18WIB01.1	18.6	24.4	7.99	6.2	0.559	0.013	0.15	0.722	0.012	7.2	3.12	2.02	1.159	0.029	0.724
18WIB01.2	18.6	24.4	7.99	6.2	0.559	0.013	0.15	0.722	0.012	7.2	3.12	2.02	1.159	0.029	0.724
18WIB01.3	18.6	24.4	7.99	6.2	0.559	0.013	0.15	0.722	0.012	7.2	3.12	2.02	1.159	0.029	0.724
18WIB01.4	18.6	24.4	7.99	6.2	0.559	0.013	0.15	0.722	0.012	7.2	3.12	2.02	1.159	0.029	0.724
18WIB01.5	18.6	24.4	7.99	6.2	0.559	0.013	0.15	0.722	0.012	7.2	3.12	2.02	1.159	0.029	0.724
18WIB02.1	18.5	23.9	7.99	6.2	0.473	0.007	0.117	0.597	0.014	7.1	3.05	2.05	0.895	0.025	0.49
18WIB02.2	18.5	23.9	7.99	6.2	0.473	0.007	0.117	0.597	0.014	7.1	3.05	2.05	0.895	0.025	0.49
18WIB02.3	18.5	23.9	7.99	6.2	0.473	0.007	0.117	0.597	0.014	7.1	3.05	2.05	0.895	0.025	0.49
18WIB02.4	18.5	23.9	7.99	6.2	0.473	0.007	0.117	0.597	0.014	7.1	3.05	2.05	0.895	0.025	0.49
18WIB02.5	18.5	23.9	7.99	6.2	0.473	0.007	0.117	0.597	0.014	7.1	3.05	2.05	0.895	0.025	0.49
18WIB03.1	18.6	25.3	8.04	6.2	0.391	0.009	0.111	0.511	0.016	7.2	3.1	2.01	0.792	0.029	0.327
18WIB03.2	18.6	25.3	8.04	6.2	0.391	0.009	0.111	0.511	0.016	7.2	3.1	2.01	0.792	0.029	0.327
18WIB03.3	18.6	25.3	8.04	6.2	0.391	0.009	0.111	0.511	0.016	7.2	3.1	2.01	0.792	0.029	0.327
18WIB03.4	18.6	25.3	8.04	6.2	0.391	0.009	0.111	0.511	0.016	7.2	3.1	2.01	0.792	0.029	0.327
18WIB03.5	18.6	25.3	8.04	6.2	0.391	0.009	0.111	0.511	0.016	7.2	3.1	2.01	0.792	0.029	0.327
18WIB04.1	18.6	25.4	7.83	6.1	0.374	0.009	0.109	0.492	0.016	7.1	3.1	1.91	0.871	0.035	0.302
18WIB04.2	18.6	25.4	7.83	6.1	0.374	0.009	0.109	0.492	0.016	7.1	3.1	1.91	0.871	0.035	0.302
18WIB04.3	18.6	25.4	7.83	6.1	0.374	0.009	0.109	0.492	0.016	7.1	3.1	1.91	0.871	0.035	0.302
18WIB04.4	18.6	25.4	7.83	6.1	0.374	0.009	0.109	0.492	0.016	7.1	3.1	1.91	0.871	0.035	0.302
18WIB04.5	18.6	25.4	7.83	6.1	0.374	0.009	0.109	0.492	0.016	7.1	3.1	1.91	0.871	0.035	0.302
18WIB05.1	18.7	26	8.1	6.3	0.342	0.009	0.095	0.446	0.018	5.3	2.86	1.93	0.662	0.039	0.166
18WIB05.2	18.7	26	8.1	6.3	0.342	0.009	0.095	0.446	0.018	5.3	2.86	1.93	0.662	0.039	0.166
18WIB05.3	18.7	26	8.1	6.3	0.342	0.009	0.095	0.446	0.018	5.3	2.86	1.93	0.662	0.039	0.166
18WIB05.4	18.7	26	8.1	6.3	0.342	0.009	0.095	0.446	0.018	5.3	2.86	1.93	0.662	0.039	0.166
18WIB05.5	18.7	26	8.1	6.3	0.342	0.009	0.095	0.446	0.018	5.3	2.86	1.93	0.662	0.039	0.166
18WIB06.1	18.6	26.7	8.15	6.1	0.289	0.008	0.086	0.383	0.016	5	2.77	1.62	0.663	0.038	0.145
18WIB06.2	18.6	26.7	8.15	6.1	0.289	0.008	0.086	0.383	0.016	5	2.77	1.62	0.663	0.038	0.145
18WIB06.3	18.6	26.7	8.15	6.1	0.289	0.008	0.086	0.383	0.016	5	2.77	1.62	0.663	0.038	0.145
18WIB06.4	18.6	26.7	8.15	6.1	0.289	0.008	0.086	0.383	0.016	5	2.77	1.62	0.663	0.038	0.145
18WIB06.5	18.6	26.7	8.15	6.1	0.289	0.008	0.086	0.383	0.016	5	2.77	1.62	0.663	0.038	0.145
18WIB07.1	18.8	27.9	8.2	7.1	0.328	0.008	0.074	0.41	0.013	4.9	2.4	1.66	0.642	0.03	0.186
18WIB07.2	18.8	27.9	8.2	7.1	0.328	0.008	0.074	0.41	0.013	4.9	2.4	1.66	0.642	0.03	0.186
18WIB07.3	18.8	27.9	8.2	7.1	0.328	0.008	0.074	0.41	0.013	4.9	2.4	1.66	0.642	0.03	0.186
18WIB07.4	18.8	27.9	8.2	7.1	0.328	0.008	0.074	0.41	0.013	4.9	2.4	1.66	0.642	0.03	0.186
18WIB07.5	18.8	27.9	8.2	7.1	0.328	0.008	0.074	0.41	0.013	4.9	2.4	1.66	0.642	0.03	0.186
18WIB09.1	19.6	28.7	8.41	6.2	0.373	0.006	0.092	0.471	0.012	4.9	2.44	1.65	0.546	0.022	0.299
18WIB09.2	19.6	28.7	8.41	6.2	0.373	0.006	0.092	0.471	0.012	4.9	2.44	1.65	0.546	0.022	0.299
18WIB09.3	19.6	28.7	8.41	6.2	0.373	0.006	0.092	0.471	0.012	4.9	2.44	1.65	0.546	0.022	0.299
18WIB09.4	19.6	28.7	8.41	6.2	0.373	0.006	0.092	0.471	0.012	4.9	2.44	1.65	0.546	0.022	0.299
18WIB09.5	19.6	28.7	8.41	6.2	0.373	0.006	0.092	0.471	0.012	4.9	2.44	1.65	0.546	0.022	0.299
18WIB10.1	20.5	27.8	8.36	7.2	0.366	0.007	0.08	0.453	0.012	4.7	2.1	1.49	0.552	0.027	0.256
18WIB10.2	20.5	27.8	8.36	7.2	0.366	0.007	0.08	0.453	0.012	4.7	2.1	1.49	0.552	0.027	0.256
18WIB10.3	20.5	27.8	8.36	7.2	0.366	0.007	0.08	0.453	0.012	4.7	2.1	1.49	0.552	0.027	0.256
18WIB10.4	20.5	27.8	8.36	7.2	0.366	0.007	0.08	0.453	0.012	4.7	2.1	1.49	0.552	0.027	0.256
18WIB10.5	20.5	27.8	8.36	7.2	0.366	0.007	0.08	0.453	0.012	4.7	2.1	1.49	0.552	0.027	0.256
18WIB11.1	19.4	29.5	8.4	7.2	0.294	0.006	0.108	0.408	0.014	3.8	2.3	1.3	0.517	0.034	0.212
18WIB11.2	19.4	29.5	8.4	7.2	0.294	0.006	0.108	0.408	0.014	3.8	2.3	1.3	0.517	0.034	0.212
18WIB11.3	19.4	29.5	8.4	7.2	0.294	0.006	0.108	0.408	0.014	3.8	2.3	1.3	0.517	0.034	0.212
18WIB11.4	19.4	29.5	8.4	7.2	0.294	0.006	0.108	0.408	0.014	3.8	2.3	1.3	0.517	0.034	0.212
18WIB11.5	19.4	29.5	8.4	7.2	0.294	0.006	0.108	0.408	0.014	3.8	2.3	1.3	0.517	0.034	0.212
18WIB12.1	19.7	29.9	8.37	7.1	0.315	0.005	0.082	0.402	0.015	3.2	2.1	1.18	0.535	0.03	0.184
18WIB12.2	19.7	29.9	8.37	7.1	0.315	0.005	0.082	0.402	0.015	3.2	2.1	1.18	0.535	0.03	0.184
18WIB12.3	19.7	29.9	8.37	7.1	0.315	0.005	0.082	0.402	0.015	3.2	2.1	1.18	0.535	0.03	0.184
18WIB12.4	19.7	29.9	8.37	7.1	0.315	0.005	0.082	0.402	0.015	3.2	2.1	1.18	0.535	0.03	0.184
18WIB12.5	19.7	29.9	8.37	7.1	0.315	0.005	0.082	0.402	0.015	3.2	2.1	1.18	0.535	0.03	0.184
18WIB13.1	19	29.5	8.16	7.2	0.287	0.005	0.088	0.38	0.015	3.4	2.13	0.97	0.493	0.029	0.173
18WIB13.2	19	29.5	8.16	7.2	0.287	0.005	0.088	0.38	0.015	3.4	2.13	0.97	0.493	0.029	0.173
18WIB13.3	19	29.5	8.16	7.2	0.287	0.005	0.088	0.38	0.015	3.4	2.13	0.97	0.493	0.029	0.173
18WIB13.4	19	29.5	8.16	7.2	0.287	0.005	0.088	0.38	0.015	3.4	2.13	0.97	0.493	0.029	0.173
18WIB13.5	19	29.5	8.16	7.2	0.287	0.005	0.088	0.38	0.015	3.4	2.13	0.97	0.493	0.029	0.173
18WIB14.1	19.7	30.1	8.74	7.2	0.184	0.006	0.178	0.368	0.02	4.8	2.06	0.82	0.552	0.039	0.52
18WIB14.2	19.7	30.1	8.74	7.2	0.184	0.006	0.178	0.368	0.02	4.8	2.06	0.82	0.552	0.039	0.52
18WIB14.3	19.7	30.1	8.74	7.2	0.184	0.006	0.178	0.368	0.02	4.8	2.06	0.82	0.552	0.039	0.52
18WIB14.4	19.7	30.1	8.74	7.2	0.184	0.006	0.178	0.368	0.02	4.8	2.06	0.82	0.552	0.039	0.52
18WIB14.5	19.7	30.1	8.74	7.2	0.184	0.006	0.178	0.368	0.02	4.8	2.06	0.82	0.552	0.039	0.52
18WIB15.1	18.9	29.6	8.27	6.8	0.184	0.007	0.152	0.343	0.016	3.6	2.04	0.93	0.486	0.035	0.384
18WIB15.2	18.9	29.6	8.27	6.8	0.184	0.007	0.152	0.343	0.016	3.6	2.04	0.93	0.486	0.035	0.384
18WIB15.3	18.9	29.6	8.27	6.8	0.184	0.007	0.152	0.343	0.016	3.6	2.04	0.93	0.486	0.035	0.384
18WIB15.4	18.9	29.6	8.27	6.8	0.184	0.007	0.152	0.343	0.016	3.6	2.04	0.93	0.486	0.035	0.384
18WIB15.5	18.9	29.6	8.27	6.8	0.184	0.007	0.152	0.343	0.016	3.6	2.04	0.93	0.486	0.035	0.384
18WIB16.1	18.8	30.4	8.27	6.4	0.208	0.008	0.178	0.394	0.016	4	2.11	0.85	0.573	0.034	0.483
18WIB16.2	18.8	30.4	8.27	6.4	0.208	0.008	0.178	0.394	0.016	4	2.11	0.85	0.573	0.034	0.483
18WIB16.3	18.8	30.4	8.27	6.4	0.208	0.008	0.178	0.394	0.016	4	2.11	0.85	0.573	0.034	0.483
18WIB16.4	18.8	30.4	8.27	6.4	0.208	0.008	0.178	0.394	0.016	4	2.11	0.85	0.573	0.034	0.483
18WIB16.5	18.8	30.4	8.27	6.4	0.208	0.008	0.178	0.394	0.016	4	2.11	0.85	0.573	0.034	0.483
20SPB01.1	21.7	21.82	7.96	7.1	0.94	0.044	0.02	1.004	0.022	1.3	3.74	2.73	1.756	0.05	1
20SPB01.2	21.7	21.82	7.96	7.1	0.94	0.044	0.02	1.004	0.022	1.3	3.74	2.73	1.756	0.05	1
20SPB01.3	21.7	21.82	7.96	7.1	0.94	0.044	0.02	1.004	0.022	1.3	3.74	2.73	1.756	0.05	1
20SPB01.4	21.7	21.82	7.96	7.1	0.94	0.044	0.02	1.004	0.022	1.3	3.74	2.73	1.756	0.05	1
20SPB01.5	21.7	21.82	7.96	7.1	0.94	0.044	0.02	1.004	0.022	1.3	3.74	2.73	1.756	0.05	1
20SPB10.1	20.6	28.29	7.98	7.5	0.34	0.022	0.04	0.402	0.008	1.1	2.29	2.13	0.51	0.016	0.193
20SPB10.2	20.6	28.29	7.98	7.5	0.34	0.022	0.04	0.402	0.008	1.1	2.29	2.13	0.51	0.016	0.193
20SPB10.3	20.6	28.29	7.98	7.5	0.34	0.022	0.04	0.402	0.008	1.1	2.29	2.13	0.51	0.016	0.193
20SPB10.4	20.6	28.29	7.98	7.5	0.34	0.022	0.04	0.402	0.008	1.1	2.29	2.13	0.51	0.016	0.193
20SPB10.5	20.6	28.29	7.98	7.5	0.34	0.022	0.04	0.402	0.008	1.1	2.29	2.13	0.51	0.016	0.193
20SPB11.1	20.6	30.86	8.01	7.6	0.33	0.042	0.064	0.436	0.007	2.1	1.97	1.98	0.526	0.018	0.187
20SPB11.2	20.6	30.86	8.01	7.6	0.33	0.042	0.064	0.436	0.007	2.1	1.97	1.98	0.526	0.018	0.187
20SPB11.3	20.6	30.86	8.01	7.6	0.33	0.042	0.064	0.436	0.007	2.1	1.97	1.98	0.526	0.018	0.187
20SPB11.4	20.6	30.86	8.01	7.6	0.33	0.042	0.064	0.436	0.007	2.1	1.97	1.98	0.526	0.018	0.187
20SPB11.5	20.6	30.86	8.01	7.6	0.33	0.042	0.064	0.436	0.007	2.1	1.97	1.98	0.526	0.018	0.187
20SPB12.1	21.6	31.84	8.08	7.3	0.63	0.023	0.048	0.701	0.007	1.3	1.87	1.31	0.99	0.019	0.664
20SPB12.2	21.6	31.84	8.08	7.3	0.63	0.023	0.048	0.701	0.007	1.3	1.87	1.31	0.99	0.019	0.664
20SPB12.3	21.6	31.84	8.08	7.3	0.63	0.023	0.048	0.701	0.007	1.3	1.87	1.31	0.99	0.019	0.664
20SPB12.4	21.6	31.84	8.08	7.3	0.63	0.023	0.048	0.701	0.007	1.3	1.87	1.31	0.99	0.019	0.664
20SPB12.5	21.6	31.84	8.08	7.3	0.63	0.023	0.048	0.701	0.007	1.3	1.87	1.31	0.99	0.019	0.664
20SPB13.1	20.6	32.61	8.04	7.5	0.35	0.021	0.041	0.412	0.007	2.8	1.91	1.26	0.586	0.015	0.232
20SPB13.2	20.6	32.61	8.04	7.5	0.35	0.021	0.041	0.412	0.007	2.8	1.91	1.26	0.586	0.015	0.232
20SPB13.3	20.6	32.61	8.04	7.5	0.35	0.021	0.041	0.412	0.007	2.8	1.91	1.26	0.586	0.015	0.232
20SPB13.4	20.6	32.61	8.04	7.5	0.35	0.021	0.041	0.412	0.007	2.8	1.91	1.26	0.586	0.015	0.232
20SPB13.5	20.6	32.61	8.04	7.5	0.35	0.021	0.041	0.412	0.007	2.8	1.91	1.26	0.586	0.015	0.232
20SPB14.1	21.4	31.88	8.11	7.3	0.377	0.019	0.053	0.449	0.006	3.3	2.02	1.34	0.644	0.014	0.301
20SPB14.2	21.4	31.88	8.11	7.3	0.377	0.019	0.053	0.449	0.006	3.3	2.02	1.34	0.644	0.014	0.301
20SPB14.3	21.4	31.88	8.11	7.3	0.377	0.019	0.053	0.449	0.006	3.3	2.02	1.34	0.644	0.014	0.301
20SPB14.4	21.4	31.88	8.11	7.3	0.377	0.019	0.053	0.449	0.006	3.3	2.02	1.34	0.644	0.014	0.301
20SPB14.5	21.4	31.88	8.11	7.3	0.377	0.019	0.053	0.449	0.006	3.3	2.02	1.34	0.644	0.014	0.301
20SPB15.1	21.6	32.28	8.06	7.4	0.33	0.02	0.055	0.405	0.005	3	1.91	1.27	0.63	0.013	0.279
20SPB15.2	21.6	32.28	8.06	7.4	0.33	0.02	0.055	0.405	0.005	3	1.91	1.27	0.63	0.013	0.279
20SPB15.3	21.6	32.28	8.06	7.4	0.33	0.02	0.055	0.405	0.005	3	1.91	1.27	0.63	0.013	0.279
20SPB15.4	21.6	32.28	8.06	7.4	0.33	0.02	0.055	0.405	0.005	3	1.91	1.27	0.63	0.013	0.279
20SPB15.5	21.6	32.28	8.06	7.4	0.33	0.02	0.055	0.405	0.005	3	1.91	1.27	0.63	0.013	0.279
20SPB16.1	21.8	32.36	8.24	7.5	0.312	0.014	0.049	0.375	0.006	3.4	1.73	1.3	0.57	0.012	0.246
20SPB16.2	21.8	32.36	8.24	7.5	0.312	0.014	0.049	0.375	0.006	3.4	1.73	1.3	0.57	0.012	0.246
20SPB16.3	21.8	32.36	8.24	7.5	0.312	0.014	0.049	0.375	0.006	3.4	1.73	1.3	0.57	0.012	0.246
20SPB16.4	21.8	32.36	8.24	7.5	0.312	0.014	0.049	0.375	0.006	3.4	1.73	1.3	0.57	0.012	0.246
20SPB16.5	21.8	32.36	8.24	7.5	0.312	0.014	0.049	0.375	0.006	3.4	1.73	1.3	0.57	0.012	0.246
20SPB02.1	21.8	22.28	8.18	7.2	0.76	0.036	0.102	0.898	0.018	1.5	3.17	2.41	1.361	0.035	0.684
20SPB02.2	21.8	22.28	8.18	7.2	0.76	0.036	0.102	0.898	0.018	1.5	3.17	2.41	1.361	0.035	0.684
20SPB02.3	21.8	22.28	8.18	7.2	0.76	0.036	0.102	0.898	0.018	1.5	3.17	2.41	1.361	0.035	0.684
20SPB02.4	21.8	22.28	8.18	7.2	0.76	0.036	0.102	0.898	0.018	1.5	3.17	2.41	1.361	0.035	0.684
20SPB02.5	21.8	22.28	8.18	7.2	0.76	0.036	0.102	0.898	0.018	1.5	3.17	2.41	1.361	0.035	0.684
20SPB03.1	21.8	23.43	8.06	7.4	0.57	0.023	0.016	0.609	0.016	0.8	2.91	2.86	0.955	0.032	0.478
20SPB03.2	21.8	23.43	8.06	7.4	0.57	0.023	0.016	0.609	0.016	0.8	2.91	2.86	0.955	0.032	0.478
20SPB03.3	21.8	23.43	8.06	7.4	0.57	0.023	0.016	0.609	0.016	0.8	2.91	2.86	0.955	0.032	0.478
20SPB03.4	21.8	23.43	8.06	7.4	0.57	0.023	0.016	0.609	0.016	0.8	2.91	2.86	0.955	0.032	0.478
20SPB03.5	21.8	23.43	8.06	7.4	0.57	0.023	0.016	0.609	0.016	0.8	2.91	2.86	0.955	0.032	0.478
20SPB04.1	21.6	24.94	8.06	7.5	0.23	0.018	0.023	0.271	0.014	2.1	2.75	2.3	0.481	0.031	0.109
20SPB04.2	21.6	24.94	8.06	7.5	0.23	0.018	0.023	0.271	0.014	2.1	2.75	2.3	0.481	0.031	0.109
20SPB04.3	21.6	24.94	8.06	7.5	0.23	0.018	0.023	0.271	0.014	2.1	2.75	2.3	0.481	0.031	0.109
20SPB04.4	21.6	24.94	8.06	7.5	0.23	0.018	0.023	0.271	0.014	2.1	2.75	2.3	0.481	0.031	0.109
20SPB04.5	21.6	24.94	8.06	7.5	0.23	0.018	0.023	0.271	0.014	2.1	2.75	2.3	0.481	0.031	0.109
20SPB05.1	21.5	25.81	8.13	7.6	0.29	0.032	0.026	0.348	0.013	1.7	2.79	2.45	0.602	0.027	0.116
20SPB05.2	21.5	25.81	8.13	7.6	0.29	0.032	0.026	0.348	0.013	1.7	2.79	2.45	0.602	0.027	0.116
20SPB05.3	21.5	25.81	8.13	7.6	0.29	0.032	0.026	0.348	0.013	1.7	2.79	2.45	0.602	0.027	0.116
20SPB05.4	21.5	25.81	8.13	7.6	0.29	0.032	0.026	0.348	0.013	1.7	2.79	2.45	0.602	0.027	0.116
20SPB05.5	21.5	25.81	8.13	7.6	0.29	0.032	0.026	0.348	0.013	1.7	2.79	2.45	0.602	0.027	0.116
20SPB06.1	21	28.66	8.02	7.5	0.35	0.037	0.041	0.428	0.011	1.7	2.39	2.12	0.79	0.026	0.194
20SPB06.2	21	28.66	8.02	7.5	0.35	0.037	0.041	0.428	0.011	1.7	2.39	2.12	0.79	0.026	0.194
20SPB06.3	21	28.66	8.02	7.5	0.35	0.037	0.041	0.428	0.011	1.7	2.39	2.12	0.79	0.026	0.194
20SPB06.4	21	28.66	8.02	7.5	0.35	0.037	0.041	0.428	0.011	1.7	2.39	2.12	0.79	0.026	0.194
20SPB06.5	21	28.66	8.02	7.5	0.35	0.037	0.041	0.428	0.011	1.7	2.39	2.12	0.79	0.026	0.194
20SPB07.1	20.8	29.34	7.99	7.5	0.33	0.035	0.055	0.42	0.01	1.7	2.28	2.1	0.65	0.023	0.141
20SPB07.2	20.8	29.34	7.99	7.5	0.33	0.035	0.055	0.42	0.01	1.7	2.28	2.1	0.65	0.023	0.141
20SPB07.3	20.8	29.34	7.99	7.5	0.33	0.035	0.055	0.42	0.01	1.7	2.28	2.1	0.65	0.023	0.141
20SPB07.4	20.8	29.34	7.99	7.5	0.33	0.035	0.055	0.42	0.01	1.7	2.28	2.1	0.65	0.023	0.141
20SPB07.5	20.8	29.34	7.99	7.5	0.33	0.035	0.055	0.42	0.01	1.7	2.28	2.1	0.65	0.023	0.141
20SPB08.1	20.4	27.92	8.12	7.5	0.35	0.023	0.032	0.405	0.011	0.9	2.43	2.06	0.521	0.021	0.178
20SPB08.2	20.4	27.92	8.12	7.5	0.35	0.023	0.032	0.405	0.011	0.9	2.43	2.06	0.521	0.021	0.178
20SPB08.3	20.4	27.92	8.12	7.5	0.35	0.023	0.032	0.405	0.011	0.9	2.43	2.06	0.521	0.021	0.178
20SPB08.4	20.4	27.92	8.12	7.5	0.35	0.023	0.032	0.405	0.011	0.9	2.43	2.06	0.521	0.021	0.178
20SPB08.5	20.4	27.92	8.12	7.5	0.35	0.023	0.032	0.405	0.011	0.9	2.43	2.06	0.521	0.021	0.178
20SPB09.1	21.1	30.73	8.11	7.5	0.52	0.019	0.053	0.592	0.007	1.1	2.26	2.13	0.716	0.014	0.443
20SPB09.2	21.1	30.73	8.11	7.5	0.52	0.019	0.053	0.592	0.007	1.1	2.26	2.13	0.716	0.014	0.443
20SPB09.3	21.1	30.73	8.11	7.5	0.52	0.019	0.053	0.592	0.007	1.1	2.26	2.13	0.716	0.014	0.443
20SPB09.4	21.1	30.73	8.11	7.5	0.52	0.019	0.053	0.592	0.007	1.1	2.26	2.13	0.716	0.014	0.443
20SPB09.5	21.1	30.73	8.11	7.5	0.52	0.019	0.053	0.592	0.007	1.1	2.26	2.13	0.716	0.014	0.443
20SUB01.1	32.1	18.81	7.78	5.4	0.683	0.039	0.119	0.841	0.027	1.4	4.32	2.81	1.127	0.054	0.362
20SUB01.2	32.1	18.81	7.78	5.4	0.683	0.039	0.119	0.841	0.027	1.4	4.32	2.81	1.127	0.054	0.362
20SUB01.3	32.1	18.81	7.78	5.4	0.683	0.039	0.119	0.841	0.027	1.4	4.32	2.81	1.127	0.054	0.362
20SUB01.4	32.1	18.81	7.78	5.4	0.683	0.039	0.119	0.841	0.027	1.4	4.32	2.81	1.127	0.054	0.362
20SUB01.5	32.1	18.81	7.78	5.4	0.683	0.039	0.119	0.841	0.027	1.4	4.32	2.81	1.127	0.054	0.362
20SUB02.1	32	18.92	7.75	5.1	0.361	0.025	0.078	0.464	0.022	2.7	4.41	2.78	0.557	0.041	0.173
20SUB02.2	32	18.92	7.75	5.1	0.361	0.025	0.078	0.464	0.022	2.7	4.41	2.78	0.557	0.041	0.173
20SUB02.3	32	18.92	7.75	5.1	0.361	0.025	0.078	0.464	0.022	2.7	4.41	2.78	0.557	0.041	0.173
20SUB02.4	32	18.92	7.75	5.1	0.361	0.025	0.078	0.464	0.022	2.7	4.41	2.78	0.557	0.041	0.173
20SUB02.5	32	18.92	7.75	5.1	0.361	0.025	0.078	0.464	0.022	2.7	4.41	2.78	0.557	0.041	0.173
20SUB03.1	32.2	19.12	7.8	5.6	0.381	0.025	0.076	0.482	0.018	4.1	4.18	2.32	0.531	0.032	0.199
20SUB03.2	32.2	19.12	7.8	5.6	0.381	0.025	0.076	0.482	0.018	4.1	4.18	2.32	0.531	0.032	0.199
20SUB03.3	32.2	19.12	7.8	5.6	0.381	0.025	0.076	0.482	0.018	4.1	4.18	2.32	0.531	0.032	0.199
20SUB03.4	32.2	19.12	7.8	5.6	0.381	0.025	0.076	0.482	0.018	4.1	4.18	2.32	0.531	0.032	0.199
20SUB03.5	32.2	19.12	7.8	5.6	0.381	0.025	0.076	0.482	0.018	4.1	4.18	2.32	0.531	0.032	0.199
20SUB04.1	32.2	20.82	7.86	5.7	0.382	0.026	0.071	0.479	0.017	4.1	3.13	2.52	0.585	0.04	0.08
20SUB04.2	32.2	20.82	7.86	5.7	0.382	0.026	0.071	0.479	0.017	4.1	3.13	2.52	0.585	0.04	0.08
20SUB04.3	32.2	20.82	7.86	5.7	0.382	0.026	0.071	0.479	0.017	4.1	3.13	2.52	0.585	0.04	0.08
20SUB04.4	32.2	20.82	7.86	5.7	0.382	0.026	0.071	0.479	0.017	4.1	3.13	2.52	0.585	0.04	0.08
20SUB04.5	32.2	20.82	7.86	5.7	0.382	0.026	0.071	0.479	0.017	4.1	3.13	2.52	0.585	0.04	0.08
20SUB05.1	31.8	21.74	7.84	5.6	0.375	0.025	0.071	0.471	0.016	2.7	3.11	2.33	0.584	0.039	0.088
20SUB05.2	31.8	21.74	7.84	5.6	0.375	0.025	0.071	0.471	0.016	2.7	3.11	2.33	0.584	0.039	0.088
20SUB05.3	31.8	21.74	7.84	5.6	0.375	0.025	0.071	0.471	0.016	2.7	3.11	2.33	0.584	0.039	0.088
20SUB05.4	31.8	21.74	7.84	5.6	0.375	0.025	0.071	0.471	0.016	2.7	3.11	2.33	0.584	0.039	0.088
20SUB05.5	31.8	21.74	7.84	5.6	0.375	0.025	0.071	0.471	0.016	2.7	3.11	2.33	0.584	0.039	0.088
20SUB06.1	31.4	23.17	7.81	5	0.406	0.038	0.072	0.516	0.012	4.8	3.11	2.25	0.69	0.027	0.205
20SUB06.2	31.4	23.17	7.81	5	0.406	0.038	0.072	0.516	0.012	4.8	3.11	2.25	0.69	0.027	0.205
20SUB06.3	31.4	23.17	7.81	5	0.406	0.038	0.072	0.516	0.012	4.8	3.11	2.25	0.69	0.027	0.205
20SUB06.4	31.4	23.17	7.81	5	0.406	0.038	0.072	0.516	0.012	4.8	3.11	2.25	0.69	0.027	0.205
20SUB06.5	31.4	23.17	7.81	5	0.406	0.038	0.072	0.516	0.012	4.8	3.11	2.25	0.69	0.027	0.205
20SUB07.1	31.4	23.54	7.86	4.9	0.401	0.028	0.077	0.506	0.009	3	3.13	2.41	0.698	0.018	0.327
20SUB07.2	31.4	23.54	7.86	4.9	0.401	0.028	0.077	0.506	0.009	3	3.13	2.41	0.698	0.018	0.327
20SUB07.3	31.4	23.54	7.86	4.9	0.401	0.028	0.077	0.506	0.009	3	3.13	2.41	0.698	0.018	0.327
20SUB07.4	31.4	23.54	7.86	4.9	0.401	0.028	0.077	0.506	0.009	3	3.13	2.41	0.698	0.018	0.327
20SUB07.5	31.4	23.54	7.86	4.9	0.401	0.028	0.077	0.506	0.009	3	3.13	2.41	0.698	0.018	0.327
20SUB08.1	31.6	24.28	7.95	6.1	0.419	0.028	0.085	0.532	0.009	4.8	2.88	2.09	0.75	0.02	0.347
20SUB08.2	31.6	24.28	7.95	6.1	0.419	0.028	0.085	0.532	0.009	4.8	2.88	2.09	0.75	0.02	0.347
20SUB08.3	31.6	24.28	7.95	6.1	0.419	0.028	0.085	0.532	0.009	4.8	2.88	2.09	0.75	0.02	0.347
20SUB08.4	31.6	24.28	7.95	6.1	0.419	0.028	0.085	0.532	0.009	4.8	2.88	2.09	0.75	0.02	0.347
20SUB08.5	31.6	24.28	7.95	6.1	0.419	0.028	0.085	0.532	0.009	4.8	2.88	2.09	0.75	0.02	0.347
20SUB09.1	31.1	24.16	7.99	6.4	0.203	0.025	0.034	0.262	0.01	3.2	2.73	2.43	0.38	0.024	0.016
20SUB09.2	31.1	24.16	7.99	6.4	0.203	0.025	0.034	0.262	0.01	3.2	2.73	2.43	0.38	0.024	0.016
20SUB09.3	31.1	24.16	7.99	6.4	0.203	0.025	0.034	0.262	0.01	3.2	2.73	2.43	0.38	0.024	0.016
20SUB09.4	31.1	24.16	7.99	6.4	0.203	0.025	0.034	0.262	0.01	3.2	2.73	2.43	0.38	0.024	0.016
20SUB09.5	31.1	24.16	7.99	6.4	0.203	0.025	0.034	0.262	0.01	3.2	2.73	2.43	0.38	0.024	0.016
20SUB10.1	31.1	24.21	7.88	5.3	0.388	0.036	0.071	0.495	0.008	2.9	2.23	2.28	0.595	0.014	0.284
20SUB10.2	31.1	24.21	7.88	5.3	0.388	0.036	0.071	0.495	0.008	2.9	2.23	2.28	0.595	0.014	0.284
20SUB10.3	31.1	24.21	7.88	5.3	0.388	0.036	0.071	0.495	0.008	2.9	2.23	2.28	0.595	0.014	0.284
20SUB10.4	31.1	24.21	7.88	5.3	0.388	0.036	0.071	0.495	0.008	2.9	2.23	2.28	0.595	0.014	0.284
20SUB10.5	31.1	24.21	7.88	5.3	0.388	0.036	0.071	0.495	0.008	2.9	2.23	2.28	0.595	0.014	0.284
20SUB11.1	32.1	27.38	8.03	6.8	0.112	0.018	0.021	0.151	0.007	5.9	2.16	1.68	0.238	0.016	0.004
20SUB11.2	32.1	27.38	8.03	6.8	0.112	0.018	0.021	0.151	0.007	5.9	2.16	1.68	0.238	0.016	0.004
20SUB11.3	32.1	27.38	8.03	6.8	0.112	0.018	0.021	0.151	0.007	5.9	2.16	1.68	0.238	0.016	0.004
20SUB11.4	32.1	27.38	8.03	6.8	0.112	0.018	0.021	0.151	0.007	5.9	2.16	1.68	0.238	0.016	0.004
20SUB11.5	32.1	27.38	8.03	6.8	0.112	0.018	0.021	0.151	0.007	5.9	2.16	1.68	0.238	0.016	0.004
20SUB12.1	31.3	27.35	7.96	6.2	0.118	0.026	0.021	0.165	0.007	8.2	1.99	1.66	0.296	0.016	0.012
20SUB12.2	31.3	27.35	7.96	6.2	0.118	0.026	0.021	0.165	0.007	8.2	1.99	1.66	0.296	0.016	0.012
20SUB12.3	31.3	27.35	7.96	6.2	0.118	0.026	0.021	0.165	0.007	8.2	1.99	1.66	0.296	0.016	0.012
20SUB12.4	31.3	27.35	7.96	6.2	0.118	0.026	0.021	0.165	0.007	8.2	1.99	1.66	0.296	0.016	0.012
20SUB12.5	31.3	27.35	7.96	6.2	0.118	0.026	0.021	0.165	0.007	8.2	1.99	1.66	0.296	0.016	0.012
20SUB13.1	32.3	28.28	8.08	6	0.135	0.02	0.022	0.177	0.007	3.8	1.87	1.49	0.341	0.016	0.002
20SUB13.2	32.3	28.28	8.08	6	0.135	0.02	0.022	0.177	0.007	3.8	1.87	1.49	0.341	0.016	0.002
20SUB13.3	32.3	28.28	8.08	6	0.135	0.02	0.022	0.177	0.007	3.8	1.87	1.49	0.341	0.016	0.002
20SUB13.4	32.3	28.28	8.08	6	0.135	0.02	0.022	0.177	0.007	3.8	1.87	1.49	0.341	0.016	0.002
20SUB13.5	32.3	28.28	8.08	6	0.135	0.02	0.022	0.177	0.007	3.8	1.87	1.49	0.341	0.016	0.002
20SUB14.1	31.6	27.71	7.96	6.8	0.231	0.011	0.038	0.28	0.006	3.6	1.82	1.31	0.441	0.012	0.131
20SUB14.2	31.6	27.71	7.96	6.8	0.231	0.011	0.038	0.28	0.006	3.6	1.82	1.31	0.441	0.012	0.131
20SUB14.3	31.6	27.71	7.96	6.8	0.231	0.011	0.038	0.28	0.006	3.6	1.82	1.31	0.441	0.012	0.131
20SUB14.4	31.6	27.71	7.96	6.8	0.231	0.011	0.038	0.28	0.006	3.6	1.82	1.31	0.441	0.012	0.131
20SUB14.5	31.6	27.71	7.96	6.8	0.231	0.011	0.038	0.28	0.006	3.6	1.82	1.31	0.441	0.012	0.131
20SUB15.1	31.6	28.61	7.95	6.7	0.101	0.012	0.016	0.129	0.006	7.5	1.93	1.4	0.2	0.012	0
20SUB15.2	31.6	28.61	7.95	6.7	0.101	0.012	0.016	0.129	0.006	7.5	1.93	1.4	0.2	0.012	0
20SUB15.3	31.6	28.61	7.95	6.7	0.101	0.012	0.016	0.129	0.006	7.5	1.93	1.4	0.2	0.012	0
20SUB15.4	31.6	28.61	7.95	6.7	0.101	0.012	0.016	0.129	0.006	7.5	1.93	1.4	0.2	0.012	0
20SUB15.5	31.6	28.61	7.95	6.7	0.101	0.012	0.016	0.129	0.006	7.5	1.93	1.4	0.2	0.012	0
20SUB16.1	31.7	27.72	8.02	6.8	0.138	0.012	0.035	0.185	0.005	3.9	1.82	1.31	0.394	0.013	0.064
20SUB16.2	31.7	27.72	8.02	6.8	0.138	0.012	0.035	0.185	0.005	3.9	1.82	1.31	0.394	0.013	0.064
20SUB16.3	31.7	27.72	8.02	6.8	0.138	0.012	0.035	0.185	0.005	3.9	1.82	1.31	0.394	0.013	0.064
20SUB16.4	31.7	27.72	8.02	6.8	0.138	0.012	0.035	0.185	0.005	3.9	1.82	1.31	0.394	0.013	0.064
20SUB16.5	31.7	27.72	8.02	6.8	0.138	0.012	0.035	0.185	0.005	3.9	1.82	1.31	0.394	0.013	0.064
20FAB01.1	21.94	24.47	8.11	7.1	0.256	0.009	0.061	0.326	0.03	2.1	4.77	2.75	0.565	0.081	0.559
20FAB01.2	21.94	24.47	8.11	7.1	0.256	0.009	0.061	0.326	0.03	2.1	4.77	2.75	0.565	0.081	0.559
20FAB01.3	21.94	24.47	8.11	7.1	0.256	0.009	0.061	0.326	0.03	2.1	4.77	2.75	0.565	0.081	0.559
20FAB01.4	21.94	24.47	8.11	7.1	0.256	0.009	0.061	0.326	0.03	2.1	4.77	2.75	0.565	0.081	0.559
20FAB01.5	21.94	24.47	8.11	7.1	0.256	0.009	0.061	0.326	0.03	2.1	4.77	2.75	0.565	0.081	0.559
20FAB02.1	22.14	23.66	8.18	7.3	0.286	0.008	0.062	0.356	0.029	3.5	4.99	2.81	0.55	0.074	0.509
20FAB02.2	22.14	23.66	8.18	7.3	0.286	0.008	0.062	0.356	0.029	3.5	4.99	2.81	0.55	0.074	0.509
20FAB02.3	22.14	23.66	8.18	7.3	0.286	0.008	0.062	0.356	0.029	3.5	4.99	2.81	0.55	0.074	0.509
20FAB02.4	22.14	23.66	8.18	7.3	0.286	0.008	0.062	0.356	0.029	3.5	4.99	2.81	0.55	0.074	0.509
20FAB02.5	22.14	23.66	8.18	7.3	0.286	0.008	0.062	0.356	0.029	3.5	4.99	2.81	0.55	0.074	0.509
20FAB03.1	22.53	24.42	8.2	7.3	0.234	0.008	0.058	0.3	0.019	4.6	6.19	2.47	0.592	0.039	0.335
20FAB03.2	22.53	24.42	8.2	7.3	0.234	0.008	0.058	0.3	0.019	4.6	6.19	2.47	0.592	0.039	0.335
20FAB03.3	22.53	24.42	8.2	7.3	0.234	0.008	0.058	0.3	0.019	4.6	6.19	2.47	0.592	0.039	0.335
20FAB03.4	22.53	24.42	8.2	7.3	0.234	0.008	0.058	0.3	0.019	4.6	6.19	2.47	0.592	0.039	0.335
20FAB03.5	22.53	24.42	8.2	7.3	0.234	0.008	0.058	0.3	0.019	4.6	6.19	2.47	0.592	0.039	0.335
20FAB04.1	22.16	25.36	8.22	7.3	0.291	0.009	0.052	0.352	0.023	5.7	5.51	2.3	0.559	0.048	0.354
20FAB04.2	22.16	25.36	8.22	7.3	0.291	0.009	0.052	0.352	0.023	5.7	5.51	2.3	0.559	0.048	0.354
20FAB04.3	22.16	25.36	8.22	7.3	0.291	0.009	0.052	0.352	0.023	5.7	5.51	2.3	0.559	0.048	0.354
20FAB04.4	22.16	25.36	8.22	7.3	0.291	0.009	0.052	0.352	0.023	5.7	5.51	2.3	0.559	0.048	0.354
20FAB04.5	22.16	25.36	8.22	7.3	0.291	0.009	0.052	0.352	0.023	5.7	5.51	2.3	0.559	0.048	0.354
20FAB05.1	21.97	26.41	8.26	7.3	0.271	0.008	0.055	0.334	0.014	6.2	5.16	2.62	0.526	0.026	0.216
20FAB05.2	21.97	26.41	8.26	7.3	0.271	0.008	0.055	0.334	0.014	6.2	5.16	2.62	0.526	0.026	0.216
20FAB05.3	21.97	26.41	8.26	7.3	0.271	0.008	0.055	0.334	0.014	6.2	5.16	2.62	0.526	0.026	0.216
20FAB05.4	21.97	26.41	8.26	7.3	0.271	0.008	0.055	0.334	0.014	6.2	5.16	2.62	0.526	0.026	0.216
20FAB05.5	21.97	26.41	8.26	7.3	0.271	0.008	0.055	0.334	0.014	6.2	5.16	2.62	0.526	0.026	0.216
20FAB06.1	21.96	28.47	8.29	7.3	0.263	0.008	0.061	0.332	0.015	3.1	5.41	2.05	0.511	0.038	0.238
20FAB06.2	21.96	28.47	8.29	7.3	0.263	0.008	0.061	0.332	0.015	3.1	5.41	2.05	0.511	0.038	0.238
20FAB06.3	21.96	28.47	8.29	7.3	0.263	0.008	0.061	0.332	0.015	3.1	5.41	2.05	0.511	0.038	0.238
20FAB06.4	21.96	28.47	8.29	7.3	0.263	0.008	0.061	0.332	0.015	3.1	5.41	2.05	0.511	0.038	0.238
20FAB06.5	21.96	28.47	8.29	7.3	0.263	0.008	0.061	0.332	0.015	3.1	5.41	2.05	0.511	0.038	0.238
20FAB07.1	21.61	29.76	8.27	7.3	0.268	0.009	0.071	0.348	0.012	4.8	5.26	1.93	0.548	0.023	0.3
20FAB07.2	21.61	29.76	8.27	7.3	0.268	0.009	0.071	0.348	0.012	4.8	5.26	1.93	0.548	0.023	0.3
20FAB07.3	21.61	29.76	8.27	7.3	0.268	0.009	0.071	0.348	0.012	4.8	5.26	1.93	0.548	0.023	0.3
20FAB07.4	21.61	29.76	8.27	7.3	0.268	0.009	0.071	0.348	0.012	4.8	5.26	1.93	0.548	0.023	0.3
20FAB07.5	21.61	29.76	8.27	7.3	0.268	0.009	0.071	0.348	0.012	4.8	5.26	1.93	0.548	0.023	0.3
20FAB08.1	21.84	28.23	8.34	7.4	0.251	0.007	0.082	0.34	0.011	5.2	4.31	2.04	0.489	0.028	0.263
20FAB08.2	21.84	28.23	8.34	7.4	0.251	0.007	0.082	0.34	0.011	5.2	4.31	2.04	0.489	0.028	0.263
20FAB08.3	21.84	28.23	8.34	7.4	0.251	0.007	0.082	0.34	0.011	5.2	4.31	2.04	0.489	0.028	0.263
20FAB08.4	21.84	28.23	8.34	7.4	0.251	0.007	0.082	0.34	0.011	5.2	4.31	2.04	0.489	0.028	0.263
20FAB08.5	21.84	28.23	8.34	7.4	0.251	0.007	0.082	0.34	0.011	5.2	4.31	2.04	0.489	0.028	0.263
20FAB09.1	21.82	29.14	8.33	7.8	0.266	0.011	0.054	0.331	0.007	3.8	4.82	2	0.481	0.016	0.297
20FAB09.2	21.82	29.14	8.33	7.8	0.266	0.011	0.054	0.331	0.007	3.8	4.82	2	0.481	0.016	0.297
20FAB09.3	21.82	29.14	8.33	7.8	0.266	0.011	0.054	0.331	0.007	3.8	4.82	2	0.481	0.016	0.297
20FAB09.4	21.82	29.14	8.33	7.8	0.266	0.011	0.054	0.331	0.007	3.8	4.82	2	0.481	0.016	0.297
20FAB09.5	21.82	29.14	8.33	7.8	0.266	0.011	0.054	0.331	0.007	3.8	4.82	2	0.481	0.016	0.297
20FAB10.1	21.95	28.72	8.3	7.4	0.251	0.013	0.031	0.295	0.007	4.6	4.69	1.8	0.375	0.015	0.277
20FAB10.2	21.95	28.72	8.3	7.4	0.251	0.013	0.031	0.295	0.007	4.6	4.69	1.8	0.375	0.015	0.277
20FAB10.3	21.95	28.72	8.3	7.4	0.251	0.013	0.031	0.295	0.007	4.6	4.69	1.8	0.375	0.015	0.277
20FAB10.4	21.95	28.72	8.3	7.4	0.251	0.013	0.031	0.295	0.007	4.6	4.69	1.8	0.375	0.015	0.277
20FAB10.5	21.95	28.72	8.3	7.4	0.251	0.013	0.031	0.295	0.007	4.6	4.69	1.8	0.375	0.015	0.277
20FAB11.1	22.18	29.15	8.38	8.1	0.241	0.011	0.021	0.273	0.005	4.9	4.14	1.41	0.361	0.012	0.28
20FAB11.2	22.18	29.15	8.38	8.1	0.241	0.011	0.021	0.273	0.005	4.9	4.14	1.41	0.361	0.012	0.28
20FAB11.3	22.18	29.15	8.38	8.1	0.241	0.011	0.021	0.273	0.005	4.9	4.14	1.41	0.361	0.012	0.28
20FAB11.4	22.18	29.15	8.38	8.1	0.241	0.011	0.021	0.273	0.005	4.9	4.14	1.41	0.361	0.012	0.28
20FAB11.5	22.18	29.15	8.38	8.1	0.241	0.011	0.021	0.273	0.005	4.9	4.14	1.41	0.361	0.012	0.28
20FAB12.1	22.29	30.11	8.33	7.7	0.198	0.012	0.022	0.232	0.006	5.7	8	1.47	0.372	0.016	0.575
20FAB12.2	22.29	30.11	8.33	7.7	0.198	0.012	0.022	0.232	0.006	5.7	8	1.47	0.372	0.016	0.575
20FAB12.3	22.29	30.11	8.33	7.7	0.198	0.012	0.022	0.232	0.006	5.7	8	1.47	0.372	0.016	0.575
20FAB12.4	22.29	30.11	8.33	7.7	0.198	0.012	0.022	0.232	0.006	5.7	8	1.47	0.372	0.016	0.575
20FAB12.5	22.29	30.11	8.33	7.7	0.198	0.012	0.022	0.232	0.006	5.7	8	1.47	0.372	0.016	0.575
20FAB13.1	22.16	31.26	8.36	7.6	0.152	0.015	0.028	0.195	0.007	6.4	7.54	1.49	0.349	0.013	0.535
20FAB13.2	22.16	31.26	8.36	7.6	0.152	0.015	0.028	0.195	0.007	6.4	7.54	1.49	0.349	0.013	0.535
20FAB13.3	22.16	31.26	8.36	7.6	0.152	0.015	0.028	0.195	0.007	6.4	7.54	1.49	0.349	0.013	0.535
20FAB13.4	22.16	31.26	8.36	7.6	0.152	0.015	0.028	0.195	0.007	6.4	7.54	1.49	0.349	0.013	0.535
20FAB13.5	22.16	31.26	8.36	7.6	0.152	0.015	0.028	0.195	0.007	6.4	7.54	1.49	0.349	0.013	0.535
20FAB14.1	22.11	30.18	8.35	7.9	0.116	0.011	0.024	0.151	0.006	5.8	4.63	1.57	0.333	0.011	0.274
20FAB14.2	22.11	30.18	8.35	7.9	0.116	0.011	0.024	0.151	0.006	5.8	4.63	1.57	0.333	0.011	0.274
20FAB14.3	22.11	30.18	8.35	7.9	0.116	0.011	0.024	0.151	0.006	5.8	4.63	1.57	0.333	0.011	0.274
20FAB14.4	22.11	30.18	8.35	7.9	0.116	0.011	0.024	0.151	0.006	5.8	4.63	1.57	0.333	0.011	0.274
20FAB14.5	22.11	30.18	8.35	7.9	0.116	0.011	0.024	0.151	0.006	5.8	4.63	1.57	0.333	0.011	0.274
20FAB15.1	22.48	30.76	8.38	8	0.105	0.008	0.02	0.133	0.006	5.9	6.03	1.46	0.473	0.011	0.468
20FAB15.2	22.48	30.76	8.38	8	0.105	0.008	0.02	0.133	0.006	5.9	6.03	1.46	0.473	0.011	0.468
20FAB15.3	22.48	30.76	8.38	8	0.105	0.008	0.02	0.133	0.006	5.9	6.03	1.46	0.473	0.011	0.468
20FAB15.4	22.48	30.76	8.38	8	0.105	0.008	0.02	0.133	0.006	5.9	6.03	1.46	0.473	0.011	0.468
20FAB15.5	22.48	30.76	8.38	8	0.105	0.008	0.02	0.133	0.006	5.9	6.03	1.46	0.473	0.011	0.468
20FAB16.1	21.93	30.61	8.4	8.2	0.112	0.009	0.028	0.149	0.006	3.1	4.96	2.03	0.341	0.012	0.302
20FAB16.2	21.93	30.61	8.4	8.2	0.112	0.009	0.028	0.149	0.006	3.1	4.96	2.03	0.341	0.012	0.302
20FAB16.3	21.93	30.61	8.4	8.2	0.112	0.009	0.028	0.149	0.006	3.1	4.96	2.03	0.341	0.012	0.302
20FAB16.4	21.93	30.61	8.4	8.2	0.112	0.009	0.028	0.149	0.006	3.1	4.96	2.03	0.341	0.012	0.302
20FAB16.5	21.93	30.61	8.4	8.2	0.112	0.009	0.028	0.149	0.006	3.1	4.96	2.03	0.341	0.012	0.302
20WIB01.1	12.56	25.54	8.23	8.8	0.271	0.007	0.053	0.331	0.021	3.1	6.2	2.1	0.526	0.053	0.429
20WIB01.2	12.56	25.54	8.23	8.8	0.271	0.007	0.053	0.331	0.021	3.1	6.2	2.1	0.526	0.053	0.429
20WIB01.3	12.56	25.54	8.23	8.8	0.271	0.007	0.053	0.331	0.021	3.1	6.2	2.1	0.526	0.053	0.429
20WIB01.4	12.56	25.54	8.23	8.8	0.271	0.007	0.053	0.331	0.021	3.1	6.2	2.1	0.526	0.053	0.429
20WIB01.5	12.56	25.54	8.23	8.8	0.271	0.007	0.053	0.331	0.021	3.1	6.2	2.1	0.526	0.053	0.429
20WIB02.1	12.49	25.85	8.22	8.8	0.278	0.009	0.053	0.34	0.022	3.5	5.78	1.91	0.537	0.044	0.352
20WIB02.2	12.49	25.85	8.22	8.8	0.278	0.009	0.053	0.34	0.022	3.5	5.78	1.91	0.537	0.044	0.352
20WIB02.3	12.49	25.85	8.22	8.8	0.278	0.009	0.053	0.34	0.022	3.5	5.78	1.91	0.537	0.044	0.352
20WIB02.4	12.49	25.85	8.22	8.8	0.278	0.009	0.053	0.34	0.022	3.5	5.78	1.91	0.537	0.044	0.352
20WIB02.5	12.49	25.85	8.22	8.8	0.278	0.009	0.053	0.34	0.022	3.5	5.78	1.91	0.537	0.044	0.352
20WIB03.1	12.38	26.23	8.26	8.7	0.269	0.01	0.057	0.336	0.021	5.4	5.61	1.83	0.518	0.042	0.316
20WIB03.2	12.38	26.23	8.26	8.7	0.269	0.01	0.057	0.336	0.021	5.4	5.61	1.83	0.518	0.042	0.316
20WIB03.3	12.38	26.23	8.26	8.7	0.269	0.01	0.057	0.336	0.021	5.4	5.61	1.83	0.518	0.042	0.316
20WIB03.4	12.38	26.23	8.26	8.7	0.269	0.01	0.057	0.336	0.021	5.4	5.61	1.83	0.518	0.042	0.316
20WIB03.5	12.38	26.23	8.26	8.7	0.269	0.01	0.057	0.336	0.021	5.4	5.61	1.83	0.518	0.042	0.316
20WIB04.1	12.42	26.55	8.28	8.8	0.276	0.01	0.063	0.349	0.021	5.6	5.76	1.76	0.568	0.043	0.304
20WIB04.2	12.42	26.55	8.28	8.8	0.276	0.01	0.063	0.349	0.021	5.6	5.76	1.76	0.568	0.043	0.304
20WIB04.3	12.42	26.55	8.28	8.8	0.276	0.01	0.063	0.349	0.021	5.6	5.76	1.76	0.568	0.043	0.304
20WIB04.4	12.42	26.55	8.28	8.8	0.276	0.01	0.063	0.349	0.021	5.6	5.76	1.76	0.568	0.043	0.304
20WIB04.5	12.42	26.55	8.28	8.8	0.276	0.01	0.063	0.349	0.021	5.6	5.76	1.76	0.568	0.043	0.304
20WIB05.1	12.33	26.84	8.26	8.8	0.289	0.01	0.056	0.355	0.019	6.7	6.18	1.87	0.572	0.037	0.31
20WIB05.2	12.33	26.84	8.26	8.8	0.289	0.01	0.056	0.355	0.019	6.7	6.18	1.87	0.572	0.037	0.31
20WIB05.3	12.33	26.84	8.26	8.8	0.289	0.01	0.056	0.355	0.019	6.7	6.18	1.87	0.572	0.037	0.31
20WIB05.4	12.33	26.84	8.26	8.8	0.289	0.01	0.056	0.355	0.019	6.7	6.18	1.87	0.572	0.037	0.31
20WIB05.5	12.33	26.84	8.26	8.8	0.289	0.01	0.056	0.355	0.019	6.7	6.18	1.87	0.572	0.037	0.31
20WIB06.1	12.37	29.28	8.3	8.7	0.24	0.008	0.047	0.295	0.016	6.5	6.14	1.49	0.557	0.036	0.312
20WIB06.2	12.37	29.28	8.3	8.7	0.24	0.008	0.047	0.295	0.016	6.5	6.14	1.49	0.557	0.036	0.312
20WIB06.3	12.37	29.28	8.3	8.7	0.24	0.008	0.047	0.295	0.016	6.5	6.14	1.49	0.557	0.036	0.312
20WIB06.4	12.37	29.28	8.3	8.7	0.24	0.008	0.047	0.295	0.016	6.5	6.14	1.49	0.557	0.036	0.312
20WIB06.5	12.37	29.28	8.3	8.7	0.24	0.008	0.047	0.295	0.016	6.5	6.14	1.49	0.557	0.036	0.312
20WIB07.1	12.39	29.41	8.3	8.7	0.238	0.008	0.042	0.288	0.014	6.1	6.12	1.71	0.427	0.032	0.323
20WIB07.2	12.39	29.41	8.3	8.7	0.238	0.008	0.042	0.288	0.014	6.1	6.12	1.71	0.427	0.032	0.323
20WIB07.3	12.39	29.41	8.3	8.7	0.238	0.008	0.042	0.288	0.014	6.1	6.12	1.71	0.427	0.032	0.323
20WIB07.4	12.39	29.41	8.3	8.7	0.238	0.008	0.042	0.288	0.014	6.1	6.12	1.71	0.427	0.032	0.323
20WIB07.5	12.39	29.41	8.3	8.7	0.238	0.008	0.042	0.288	0.014	6.1	6.12	1.71	0.427	0.032	0.323
20WIB08.1	13.48	28.61	8.31	8.7	0.226	0.006	0.034	0.266	0.016	4.3	6.48	1.58	0.348	0.034	0.402
20WIB08.2	13.48	28.61	8.31	8.7	0.226	0.006	0.034	0.266	0.016	4.3	6.48	1.58	0.348	0.034	0.402
20WIB08.3	13.48	28.61	8.31	8.7	0.226	0.006	0.034	0.266	0.016	4.3	6.48	1.58	0.348	0.034	0.402
20WIB08.4	13.48	28.61	8.31	8.7	0.226	0.006	0.034	0.266	0.016	4.3	6.48	1.58	0.348	0.034	0.402
20WIB08.5	13.48	28.61	8.31	8.7	0.226	0.006	0.034	0.266	0.016	4.3	6.48	1.58	0.348	0.034	0.402
20WIB09.1	13.9	30.08	8.33	8.8	0.194	0.006	0.031	0.231	0.014	4.7	5.16	1.71	0.293	0.025	0.297
20WIB09.2	13.9	30.08	8.33	8.8	0.194	0.006	0.031	0.231	0.014	4.7	5.16	1.71	0.293	0.025	0.297
20WIB09.3	13.9	30.08	8.33	8.8	0.194	0.006	0.031	0.231	0.014	4.7	5.16	1.71	0.293	0.025	0.297
20WIB09.4	13.9	30.08	8.33	8.8	0.194	0.006	0.031	0.231	0.014	4.7	5.16	1.71	0.293	0.025	0.297
20WIB09.5	13.9	30.08	8.33	8.8	0.194	0.006	0.031	0.231	0.014	4.7	5.16	1.71	0.293	0.025	0.297
20WIB10.1	12.54	30.15	8.33	8.7	0.206	0.007	0.024	0.237	0.013	5.2	5.15	1.63	0.36	0.03	0.279
20WIB10.2	12.54	30.15	8.33	8.7	0.206	0.007	0.024	0.237	0.013	5.2	5.15	1.63	0.36	0.03	0.279
20WIB10.3	12.54	30.15	8.33	8.7	0.206	0.007	0.024	0.237	0.013	5.2	5.15	1.63	0.36	0.03	0.279
20WIB10.4	12.54	30.15	8.33	8.7	0.206	0.007	0.024	0.237	0.013	5.2	5.15	1.63	0.36	0.03	0.279
20WIB10.5	12.54	30.15	8.33	8.7	0.206	0.007	0.024	0.237	0.013	5.2	5.15	1.63	0.36	0.03	0.279
20WIB11.1	13.28	32.47	8.34	8.7	0.284	0.009	0.029	0.322	0.01	5.9	4.13	1.42	0.366	0.025	0.231
20WIB11.2	13.28	32.47	8.34	8.7	0.284	0.009	0.029	0.322	0.01	5.9	4.13	1.42	0.366	0.025	0.231
20WIB11.3	13.28	32.47	8.34	8.7	0.284	0.009	0.029	0.322	0.01	5.9	4.13	1.42	0.366	0.025	0.231
20WIB11.4	13.28	32.47	8.34	8.7	0.284	0.009	0.029	0.322	0.01	5.9	4.13	1.42	0.366	0.025	0.231
20WIB11.5	13.28	32.47	8.34	8.7	0.284	0.009	0.029	0.322	0.01	5.9	4.13	1.42	0.366	0.025	0.231
20WIB12.1	13.49	33.88	8.33	8.9	0.249	0.008	0.023	0.28	0.011	5.3	4.16	1.37	0.367	0.021	0.208
20WIB12.2	13.49	33.88	8.33	8.9	0.249	0.008	0.023	0.28	0.011	5.3	4.16	1.37	0.367	0.021	0.208
20WIB12.3	13.49	33.88	8.33	8.9	0.249	0.008	0.023	0.28	0.011	5.3	4.16	1.37	0.367	0.021	0.208
20WIB12.4	13.49	33.88	8.33	8.9	0.249	0.008	0.023	0.28	0.011	5.3	4.16	1.37	0.367	0.021	0.208
20WIB12.5	13.49	33.88	8.33	8.9	0.249	0.008	0.023	0.28	0.011	5.3	4.16	1.37	0.367	0.021	0.208
20WIB13.1	12.64	33.04	8.36	8.6	0.267	0.012	0.033	0.312	0.014	4.6	5.12	0.97	0.431	0.027	0.23
20WIB13.2	12.64	33.04	8.36	8.6	0.267	0.012	0.033	0.312	0.014	4.6	5.12	0.97	0.431	0.027	0.23
20WIB13.3	12.64	33.04	8.36	8.6	0.267	0.012	0.033	0.312	0.014	4.6	5.12	0.97	0.431	0.027	0.23
20WIB13.4	12.64	33.04	8.36	8.6	0.267	0.012	0.033	0.312	0.014	4.6	5.12	0.97	0.431	0.027	0.23
20WIB13.5	12.64	33.04	8.36	8.6	0.267	0.012	0.033	0.312	0.014	4.6	5.12	0.97	0.431	0.027	0.23
20WIB14.1	13.32	33.12	8.41	8.9	0.289	0.012	0.031	0.332	0.013	4.8	4.11	0.98	0.467	0.024	0.2
20WIB14.2	13.32	33.12	8.41	8.9	0.289	0.012	0.031	0.332	0.013	4.8	4.11	0.98	0.467	0.024	0.2
20WIB14.3	13.32	33.12	8.41	8.9	0.289	0.012	0.031	0.332	0.013	4.8	4.11	0.98	0.467	0.024	0.2
20WIB14.4	13.32	33.12	8.41	8.9	0.289	0.012	0.031	0.332	0.013	4.8	4.11	0.98	0.467	0.024	0.2
20WIB14.5	13.32	33.12	8.41	8.9	0.289	0.012	0.031	0.332	0.013	4.8	4.11	0.98	0.467	0.024	0.2
20WIB15.1	13.05	32.29	8.35	8.8	0.287	0.012	0.031	0.33	0.012	4.7	4.12	1.01	0.472	0.026	0.201
20WIB15.2	13.05	32.29	8.35	8.8	0.287	0.012	0.031	0.33	0.012	4.7	4.12	1.01	0.472	0.026	0.201
20WIB15.3	13.05	32.29	8.35	8.8	0.287	0.012	0.031	0.33	0.012	4.7	4.12	1.01	0.472	0.026	0.201
20WIB15.4	13.05	32.29	8.35	8.8	0.287	0.012	0.031	0.33	0.012	4.7	4.12	1.01	0.472	0.026	0.201
20WIB15.5	13.05	32.29	8.35	8.8	0.287	0.012	0.031	0.33	0.012	4.7	4.12	1.01	0.472	0.026	0.201
20WIB16.1	13.07	32.44	8.42	8.6	0.278	0.013	0.029	0.32	0.009	4.3	4.12	1.12	0.517	0.02	0.261
20WIB16.2	13.07	32.44	8.42	8.6	0.278	0.013	0.029	0.32	0.009	4.3	4.12	1.12	0.517	0.02	0.261
20WIB16.3	13.07	32.44	8.42	8.6	0.278	0.013	0.029	0.32	0.009	4.3	4.12	1.12	0.517	0.02	0.261
20WIB16.4	13.07	32.44	8.42	8.6	0.278	0.013	0.029	0.32	0.009	4.3	4.12	1.12	0.517	0.02	0.261
20WIB16.5	13.07	32.44	8.42	8.6	0.278	0.013	0.029	0.32	0.009	4.3	4.12	1.12	0.517	0.02	0.261
DO	Dissolved Oxygen
DIN (mg/L)	Dissolved Inorganic Nitrogen
DIP (mg/L)	Dissolved Inorganic Phosphorus
Chl-a (mg/L)	Chlorophyll A
TOC (mg/L)	Total Organic Carbon
COD (mg/L)	Chemical Oxygen Demand
TN (mg/L)	Total Nitrogen
TP (mg/L)	Total Phosphorus
MNI	Multiple Nutrients Index
As the area covered by the quintuplicate samples method is small, the obtained environmental factors are identical.
To match the sequencing results with the sample information precisely, we have displayed the environmental factor data in a manner that repeats for each of the five points.

## Sheet: Table S2
Table S2. Sequencing results and α-diversity index of the samples.
Abundant Taxa							Rare Taxa
Sample ID	Sequences	Richness	Shannon	Simpson	Chao1	Coverage	Sample ID	Sequences	Richness	Shannon	Simpson	Chao1	Coverage
18SPB01.1	6142	20	1.089	0.426	18	100	18SPB01.1	1081	142	5.23033	0.986853	668.022	91.5716
18SPB01.2	1912	20	1.094	0.426	18	99.9843	18SPB01.2	1104	146	5.22409	0.986657	681.702	91.3756
18SPB01.3	6000	20	1.086	0.423	18	100	18SPB01.3	1164	141	5.22512	0.987086	672.325	91.641
18SPB01.4	6284	20	1.093	0.426	18	100	18SPB01.4	1167	141	5.22007	0.986583	688.179	91.5401
18SPB01.5	6211	20	1.099	0.43	18	100	18SPB01.5	1224	141	5.23147	0.986684	710.169	91.2647
18SPB02.1	5278	20	2.045	0.828	18	100	18SPB02.1	2188	170	5.2315	0.988376	868.366	94.0084
18SPB02.2	4045	21	2.038	0.827	19	100	18SPB02.2	1976	168	5.23097	0.988557	780.191	94.4065
18SPB02.3	4507	21	2.048	0.828	19	99.9804	18SPB02.3	2051	166	5.24025	0.988612	798.568	94.3933
18SPB02.4	4560	21	2.039	0.826	19	100	18SPB02.4	2112	165	5.2423	0.988688	813.519	94.4357
18SPB02.5	3895	21	2.052	0.829	19	100	18SPB02.5	2165	166	5.22346	0.988432	808.784	94.2556
18SPB03.1	7136	20	1.185	0.475	18	99.9864	18SPB03.1	1992	146	4.87316	0.976918	738	94.6188
18SPB03.2	1804	20	1.179	0.473	18	100	18SPB03.2	2028	149	4.85657	0.976399	789.976	94.2313
18SPB03.3	6636	20	1.192	0.476	18	100	18SPB03.3	2206	145	4.85565	0.976425	714.9	94.7604
18SPB03.4	7105	20	1.186	0.476	18	100	18SPB03.4	1962	151	4.85568	0.976479	731.667	94.6296
18SPB03.5	6576	20	1.189	0.476	18	100	18SPB03.5	1956	148	4.84632	0.976108	750	94.5695
18SPB04.1	4480	21	1.928	0.752	19	99.979	18SPB04.1	1246	163	5.25878	0.985711	729.462	90.5211
18SPB04.2	3735	20	1.926	0.753	18	100	18SPB04.2	1101	163	5.21066	0.983865	706.788	90.5296
18SPB04.3	3949	21	1.928	0.753	19	99.9788	18SPB04.3	1268	165	5.27268	0.985203	802.701	89.8095
18SPB04.4	4584	21	1.926	0.755	19	99.9788	18SPB04.4	1329	159	5.22763	0.984624	773.462	90.6291
18SPB04.5	4636	21	1.921	0.749	19	99.9788	18SPB04.5	1340	158	5.25255	0.985417	719.234	90.7152
18SPB05.1	1777	20	1.822	0.746	19	99.9702	18SPB05.1	1322	133	4.4266	0.934246	627.014	91.0355
18SPB05.2	1441	20	1.814	0.743	19	99.9706	18SPB05.2	1256	130	4.41892	0.934463	602.873	91.401
18SPB05.3	3375	20	1.808	0.742	19	99.9702	18SPB05.3	934	137	4.42198	0.934642	644.75	91.2289
18SPB05.4	3354	19	1.813	0.747	18	100	18SPB05.4	1356	130	4.45314	0.937257	573.164	91.9962
18SPB05.5	3361	20	1.801	0.74	19	99.9704	18SPB05.5	1305	133	4.47329	0.938443	602.437	91.5744
18SPB06.1	7801	19	1.687	0.703	18	99.9869	18SPB06.1	1212	163	5.37213	0.988537	789.874	91.0802
18SPB06.2	7819	20	1.693	0.703	20	99.974	18SPB06.2	1301	164	5.37751	0.988231	819.396	90.5389
18SPB06.3	7527	20	1.69	0.702	20	99.9738	18SPB06.3	1151	168	5.3799	0.988457	834.413	90.3318
18SPB06.4	7756	20	1.694	0.704	20	99.9739	18SPB06.4	1270	167	5.36499	0.988276	727.138	91.1801
18SPB06.5	6782	20	1.698	0.706	20	99.9739	18SPB06.5	1270	167	5.3716	0.988267	818.067	90.5839
18SPB07.1	3823	20	1.615	0.604	18	100	18SPB07.1	1280	152	5.05392	0.983596	704.727	91.1305
18SPB07.2	3700	20	1.612	0.601	18	100	18SPB07.2	1256	160	5.07806	0.983975	770.159	90.6703
18SPB07.3	1462	20	1.607	0.599	18	100	18SPB07.3	1170	157	5.04741	0.983404	701.547	91.2924
18SPB07.4	3771	20	1.626	0.606	18	100	18SPB07.4	1284	156	5.06131	0.983511	683.038	90.9465
18SPB07.5	3772	20	1.614	0.603	18	100	18SPB07.5	1179	152	5.05602	0.983593	650.933	91.6629
18SPB09.1	3224	17	1.506	0.685	15.5	99.9372	18SPB09.1	960	105	4.68332	0.979156	507.333	92.44
18SPB09.2	1363	17	1.488	0.679	15.5	99.9364	18SPB09.2	963	107	4.6886	0.979749	482.519	92.8757
18SPB09.3	1719	17	1.491	0.68	15	99.9691	18SPB09.3	844	106	4.71185	0.979899	511.103	92.2758
18SPB09.4	2775	17	1.499	0.682	15	99.9688	18SPB09.4	904	106	4.68216	0.97953	498.887	92.6042
18SPB09.5	3162	17	1.483	0.679	15.5	99.9374	18SPB09.5	934	104	4.68493	0.979621	500.808	92.6867
18SPB10.1	3078	22	2.006	0.808	20	100	18SPB10.1	1425	160	5.49268	0.990682	863.61	91.2287
18SPB10.2	3120	22	2.011	0.808	20	100	18SPB10.2	1326	161	5.51607	0.991127	835.095	91.2786
18SPB10.3	2954	22	2.002	0.806	20	100	18SPB10.3	1402	157	5.48589	0.990821	754.937	91.8057
18SPB10.4	2969	22	2.012	0.808	20	100	18SPB10.4	1360	163	5.50719	0.990936	854.777	91.2491
18SPB10.5	3045	22	2.017	0.81	20	100	18SPB10.5	1292	159	5.50457	0.990944	846.126	91.2197
18SPB11.1	1389	20	1.785	0.773	18	100	18SPB11.1	1047	144	5.34399	0.988555	781.75	90.939
18SPB11.2	1561	21	1.802	0.777	19	99.9728	18SPB11.2	1058	147	5.33528	0.988544	715	91.3169
18SPB11.3	2829	21	1.783	0.771	19	99.9731	18SPB11.3	1107	148	5.34056	0.988465	795.826	90.8381
18SPB11.4	1675	21	1.784	0.772	19	99.9731	18SPB11.4	1121	146	5.34179	0.988454	758.176	91.2573
18SPB11.5	1743	21	1.79	0.774	19	99.9727	18SPB11.5	985	147	5.3485	0.988705	737.9	91.5648
18SPB12.1	2516	21	2.033	0.816	19	99.9574	18SPB12.1	1526	141	4.81068	0.973765	776.108	93.6055
18SPB12.2	2804	21	2.032	0.815	20	99.9174	18SPB12.2	1884	144	4.80714	0.973495	862.766	93.3373
18SPB12.3	3618	21	2.021	0.814	20	99.9169	18SPB12.3	1859	145	4.82072	0.974594	882.344	93.1961
18SPB12.4	2845	20	2.02	0.813	18	100	18SPB12.4	1832	144	4.82475	0.974473	792.514	93.5648
18SPB12.5	3015	21	2.032	0.815	19	99.9581	18SPB12.5	1739	139	4.83148	0.973958	854.045	93.3828
18SPB13.1	4239	19	1.552	0.638	17	99.9765	18SPB13.1	1159	136	4.98102	0.9795	607.115	92.118
18SPB13.2	3518	18	1.554	0.641	17	99.9764	18SPB13.2	1140	137	4.96126	0.978925	686.958	91.5904
18SPB13.3	4039	19	1.557	0.643	19.5	99.9293	18SPB13.3	1044	136	4.98199	0.979988	664.795	91.6704
18SPB13.4	1492	21	1.554	0.64	20.5	99.9295	18SPB13.4	1074	135	4.91888	0.978264	725.226	91.3198
18SPB13.5	1969	20	1.566	0.643	18.5	99.9524	18SPB13.5	1137	137	4.96225	0.978785	627.412	91.8314
18SPB14.1	1441	17	1.595	0.739	15	99.941	18SPB14.1	733	73	3.51722	0.909769	340	92.6308
18SPB14.2	1699	17	1.602	0.742	15	100	18SPB14.2	719	73	3.5376	0.912153	341.2	92.7881
18SPB14.3	1087	17	1.594	0.739	15	99.9409	18SPB14.3	608	75	3.512	0.909157	349.969	92.4388
18SPB14.4	1701	17	1.59	0.739	15	99.9415	18SPB14.4	651	75	3.49873	0.907665	342.688	92.5429
18SPB14.5	1257	17	1.597	0.741	15	100	18SPB14.5	596	78	3.51476	0.909671	344.484	92.5452
18SPB15.1	1187	17	1.537	0.721	15	99.9855	18SPB15.1	687	84	4.37507	0.972341	355.487	92.4345
18SPB15.2	2514	17	1.543	0.723	15.5	99.9709	18SPB15.2	839	86	4.35467	0.971579	388.081	91.9259
18SPB15.3	2203	17	1.542	0.722	15	99.9855	18SPB15.3	715	86	4.37159	0.971484	396.5	91.8838
18SPB15.4	2662	17	1.539	0.722	16	99.971	18SPB15.4	811	84	4.36074	0.971991	402.027	91.5797
18SPB15.5	2305	17	1.542	0.723	15	99.9855	18SPB15.5	665	83	4.34777	0.971835	383.588	92.0993
18SPB16.1	5460	17	1.388	0.659	15	99.9833	18SPB16.1	484	77	4.44521	0.973106	320.625	90.3846
18SPB16.2	3025	17	1.399	0.662	15	99.9833	18SPB16.2	506	83	4.49903	0.974121	374.875	89.0765
18SPB16.3	5817	17	1.388	0.658	15	99.9833	18SPB16.3	485	83	4.49017	0.973268	411.405	88.2294
18SPB16.4	4605	17	1.39	0.66	15	99.9833	18SPB16.4	480	78	4.44889	0.972885	335.386	89.669
18SPB16.5	2757	17	1.398	0.662	15	99.9833	18SPB16.5	455	85	4.49198	0.973602	532.464	87.013
18SUB01.1	1881	18	1.295	0.565	17	100	18SUB01.1	1886	118	5.13627	0.987236	691.08	95.9567
18SUB01.2	4509	19	1.305	0.565	18	99.978	18SUB01.2	1880	118	5.14403	0.98749	688.419	95.9878
18SUB01.3	1975	19	1.303	0.568	18	99.9781	18SUB01.3	1757	117	5.13947	0.987283	695.727	95.8746
18SUB01.4	1940	17	1.295	0.565	16.5	99.9564	18SUB01.4	1842	116	5.13116	0.987183	676.167	95.9773
18SUB01.5	1474	19	1.299	0.564	18	99.9781	18SUB01.5	1886	116	5.13117	0.987269	699.947	95.8626
18SUB02.1	1538	19	1.202	0.6	18.5	99.8245	18SUB02.1	670	97	4.69321	0.982193	581.4	92.8638
18SUB02.2	2146	20	1.225	0.609	28	99.7095	18SUB02.2	622	98	4.68498	0.981888	609.915	92.3294
18SUB02.3	1016	21	1.219	0.603	24	99.7103	18SUB02.3	617	99	4.70089	0.982152	570.519	92.5647
18SUB02.4	2409	21	1.24	0.611	24	99.713	18SUB02.4	618	100	4.67968	0.981633	532.121	92.7256
18SUB02.5	1600	21	1.238	0.608	24	99.7126	18SUB02.5	605	101	4.70366	0.982053	637.271	92.115
18SUB03.1	7028	18	1.579	0.642	16	99.9767	18SUB03.1	2018	158	5.2557	0.984649	863.76	95.2116
18SUB03.2	6640	19	1.579	0.642	17.5	99.9533	18SUB03.2	1988	155	5.25302	0.984531	865.165	95.3935
18SUB03.3	6710	19	1.586	0.645	17.5	99.9529	18SUB03.3	2091	156	5.24933	0.984451	811.14	95.5522
18SUB03.4	6658	19	1.58	0.643	17.5	99.9526	18SUB03.4	2246	156	5.25889	0.984829	823.105	95.6262
18SUB03.5	6672	19	1.587	0.646	20	99.9297	18SUB03.5	2219	156	5.24258	0.984289	838.346	95.3889
18SUB04.1	8401	18	1.256	0.568	17	99.9882	18SUB04.1	1096	91	4.84924	0.983525	568.192	94.4024
18SUB04.2	7557	19	1.25	0.565	19	99.9762	18SUB04.2	1162	91	4.84953	0.983535	619.818	94.262
18SUB04.3	7187	19	1.255	0.569	19	99.9762	18SUB04.3	1075	93	4.86105	0.984041	612.783	94.2133
18SUB04.4	8294	19	1.259	0.57	19	99.9761	18SUB04.4	1185	93	4.85324	0.983452	683	93.9577
18SUB04.5	2789	19	1.243	0.565	19	99.9762	18SUB04.5	985	91	4.85093	0.983397	591.061	94.3311
18SUB05.1	8176	21	2.102	0.814	19	100	18SUB05.1	5979	218	5.38415	0.988492	1147.69	97.6576
18SUB05.2	5471	21	2.103	0.815	19	100	18SUB05.2	6643	216	5.38544	0.988601	1134.07	97.6636
18SUB05.3	8331	21	2.102	0.814	19	100	18SUB05.3	6563	215	5.3828	0.988556	1177.7	97.5661
18SUB05.4	8433	21	2.1	0.814	19	100	18SUB05.4	6995	218	5.38162	0.988469	1148.26	97.6046
18SUB05.5	7875	21	2.104	0.814	19	100	18SUB05.5	5828	216	5.38957	0.988591	1200.54	97.51
18SUB06.1	3430	19	1.783	0.757	20	99.9244	18SUB06.1	3047	160	5.23735	0.988244	894.924	96.2694
18SUB06.2	2717	19	1.784	0.757	17.5	99.9495	18SUB06.2	2788	159	5.25186	0.988274	847.888	96.428
18SUB06.3	3445	19	1.794	0.76	17.5	99.9497	18SUB06.3	2762	161	5.2585	0.988386	860.655	96.3683
18SUB06.4	1927	19	1.804	0.762	17.5	99.9498	18SUB06.4	2742	160	5.24166	0.988214	835.75	96.4112
18SUB06.5	1901	19	1.793	0.759	17.5	99.9492	18SUB06.5	2639	161	5.24347	0.988284	847.636	96.4224
18SUB07.1	6034	20	1.522	0.641	18	99.9833	18SUB07.1	2245	164	5.61758	0.992238	908.239	95.9529
18SUB07.2	5506	20	1.524	0.643	18	99.9832	18SUB07.2	1907	164	5.62228	0.992274	928.009	95.7767
18SUB07.3	2369	20	1.527	0.644	18	99.9833	18SUB07.3	2033	164	5.61769	0.99233	993.366	95.6118
18SUB07.4	2713	20	1.522	0.64	18	99.9832	18SUB07.4	2033	166	5.63001	0.992401	930.05	95.761
18SUB07.5	6130	20	1.534	0.646	18	99.9832	18SUB07.5	2214	162	5.61512	0.992289	916.051	95.8992
18SUB09.1	3850	21	2.075	0.837	19	100	18SUB09.1	1777	156	5.0981	0.980283	855.925	91.9529
18SUB09.2	4678	21	2.064	0.836	19	100	18SUB09.2	1553	158	5.09535	0.980136	904.727	91.6799
18SUB09.3	4615	21	2.071	0.837	19	100	18SUB09.3	1598	161	5.11427	0.980588	926.511	91.8927
18SUB09.4	3678	21	2.063	0.835	19	100	18SUB09.4	1718	161	5.12909	0.98087	984.511	91.3788
18SUB09.5	4636	21	2.074	0.837	19	100	18SUB09.5	1739	153	5.11327	0.98044	942.947	91.651
18SUB10.1	3063	20	1.893	0.811	18	99.9745	18SUB10.1	1132	129	5.03735	0.982935	803.042	93.021
18SUB10.2	3059	20	1.882	0.809	18	99.9745	18SUB10.2	1269	125	5.00834	0.98244	757.068	93.2727
18SUB10.3	3028	20	1.884	0.809	18	99.9745	18SUB10.3	1266	127	5.01612	0.982396	759.068	93.3053
18SUB10.4	2632	20	1.882	0.81	18	99.9747	18SUB10.4	1222	125	5.02077	0.982493	765.087	93.3659
18SUB10.5	2297	20	1.884	0.809	18	99.9747	18SUB10.5	1199	129	5.01808	0.982392	770.079	93.1577
18SUB11.1	8495	21	1.281	0.645	19	100	18SUB11.1	1881	112	4.26893	0.959244	555.386	95.5587
18SUB11.2	9260	21	1.278	0.644	19	100	18SUB11.2	1647	115	4.25959	0.958859	571.304	95.4532
18SUB11.3	3688	21	1.276	0.643	19	100	18SUB11.3	2035	113	4.25472	0.958467	581.019	95.4934
18SUB11.4	10660	21	1.278	0.644	19	100	18SUB11.4	1464	115	4.24615	0.957629	568.482	95.465
18SUB11.5	9246	21	1.277	0.644	19	100	18SUB11.5	1764	114	4.27045	0.959843	558.898	95.4376
18SUB12.1	21766	21	1.534	0.609	19	99.9952	18SUB12.1	3083	171	5.03664	0.978761	886.129	96.8548
18SUB12.2	10981	21	1.535	0.609	19	99.9952	18SUB12.2	3004	170	5.04653	0.979119	869.303	96.8846
18SUB12.3	20202	21	1.535	0.609	19	99.9952	18SUB12.3	2842	171	5.03621	0.978776	876.079	96.8571
18SUB12.4	7336	21	1.54	0.611	19	99.9952	18SUB12.4	3061	170	5.03013	0.978717	865.375	96.9131
18SUB12.5	19122	20	1.534	0.609	18	100	18SUB12.5	3285	172	5.0387	0.978828	847.033	96.963
18SUB13.1	12512	20	1.227	0.572	18	99.992	18SUB13.1	911	92	4.46743	0.962854	412.375	92.6361
18SUB13.2	10586	20	1.228	0.574	18	99.992	18SUB13.2	787	93	4.46777	0.963088	377.932	93.3044
18SUB13.3	10546	20	1.227	0.572	18	99.992	18SUB13.3	893	92	4.47318	0.964011	385.6	93.1246
18SUB13.4	11830	20	1.228	0.572	18	99.992	18SUB13.4	918	92	4.44599	0.962151	402.528	92.9499
18SUB13.5	10222	20	1.224	0.573	18.5	99.984	18SUB13.5	760	94	4.4653	0.961878	431.909	92.2887
18SUB14.1	2069	21	1.434	0.603	19	100	18SUB14.1	1092	130	5.15608	0.984944	694.857	93.5204
18SUB14.2	4660	21	1.432	0.601	19	100	18SUB14.2	989	137	5.14112	0.984903	727.164	93.4307
18SUB14.3	4721	21	1.457	0.611	19	100	18SUB14.3	1111	136	5.1634	0.985021	686.613	93.6563
18SUB14.4	4803	21	1.456	0.608	19	100	18SUB14.4	1009	137	5.16331	0.985122	700.812	93.3287
18SUB14.5	2240	21	1.442	0.604	19	100	18SUB14.5	1078	138	5.16188	0.984771	692.325	93.4211
18SUB15.1	1105	16	0.695	0.394	14.5	99.9756	18SUB15.1	302	48	4.54129	0.983198	336.028	92.6242
18SUB15.2	2812	16	0.695	0.392	14	99.9878	18SUB15.2	364	47	4.53692	0.983158	397.964	92.1779
18SUB15.3	1028	15	0.697	0.394	13	100	18SUB15.3	374	49	4.52242	0.982728	332	92.7162
18SUB15.4	2809	16	0.702	0.398	15	99.9755	18SUB15.4	364	49	4.55389	0.983322	420.536	91.8196
18SUB15.5	1045	16	0.694	0.39	14	99.9878	18SUB15.5	348	48	4.5593	0.983618	347.118	92.7052
18SUB16.1	8702	15	0.426	0.184	17	99.9681	18SUB16.1	531	47	3.70841	0.941295	315.565	92.7524
18SUB16.2	1678	16	0.414	0.178	21	99.9575	18SUB16.2	508	46	3.7034	0.941961	355.368	92.5734
18SUB16.3	1071	17	0.429	0.183	26	99.9468	18SUB16.3	525	45	3.71961	0.942894	258.077	93.6797
18SUB16.4	9309	17	0.418	0.179	26	99.9469	18SUB16.4	528	43	3.7002	0.941097	309.15	93.3276
18SUB16.5	8776	17	0.426	0.182	21	99.9469	18SUB16.5	513	44	3.70919	0.941944	258.037	93.5764
18FAB01.1	3412	19	1.461	0.703	18	100	18FAB01.1	948	89	4.50121	0.967981	489.768	92.0582
18FAB01.2	1670	18	1.453	0.701	18.5	99.9645	18FAB01.2	784	89	4.46078	0.96616	527.56	91.704
18FAB01.3	3870	19	1.454	0.701	18	99.9824	18FAB01.3	848	87	4.50776	0.968658	520.038	91.5724
18FAB01.4	3844	19	1.456	0.702	18	100	18FAB01.4	923	89	4.52276	0.968599	574.234	91.236
18FAB01.5	3404	19	1.456	0.7	18	100	18FAB01.5	892	84	4.4854	0.967657	501.25	91.8658
18FAB02.1	1293	21	1.689	0.751	21	99.9315	18FAB02.1	1334	124	4.97812	0.980602	648.506	93.2929
18FAB02.2	3578	22	1.698	0.753	21.75	99.9323	18FAB02.2	1317	122	4.99261	0.981086	653.5	93.1679
18FAB02.3	3023	22	1.716	0.756	21.6	99.9321	18FAB02.3	1291	126	4.99634	0.980815	675.719	92.9165
18FAB02.4	3294	22	1.709	0.755	21.75	99.9316	18FAB02.4	1303	126	5.0058	0.981538	636.216	93.2203
18FAB02.5	2953	22	1.709	0.755	24.33	99.885	18FAB02.5	1305	121	4.96472	0.980251	671.247	93.1449
18FAB03.1	12993	21	1.718	0.752	19	99.9948	18FAB03.1	1719	160	5.2097	0.987129	789.269	94.6442
18FAB03.2	13359	20	1.719	0.752	18	100	18FAB03.2	1861	158	5.19491	0.986952	777.009	94.7121
18FAB03.3	13396	21	1.718	0.752	19	99.9948	18FAB03.3	1873	158	5.21067	0.987206	792.534	94.6181
18FAB03.4	5114	21	1.718	0.752	19	99.9948	18FAB03.4	1918	158	5.19968	0.987053	813.938	94.5531
18FAB03.5	17263	21	1.718	0.752	19	99.9948	18FAB03.5	1974	159	5.19806	0.986993	785.028	94.6033
18FAB04.1	2625	18	0.73	0.345	18	100	18FAB04.1	508	70	4.15504	0.967682	366.6	91.4722
18FAB04.2	17046	18	0.729	0.345	18	100	18FAB04.2	527	71	4.17796	0.968102	345.966	91.4951
18FAB04.3	17086	17	0.726	0.345	17	100	18FAB04.3	512	68	4.16298	0.967609	337.5	91.6893
18FAB04.4	17082	18	0.728	0.345	18	99.9941	18FAB04.4	494	70	4.14504	0.9669	366.6	91.4645
18FAB04.5	14414	18	0.736	0.348	18	100	18FAB04.5	500	70	4.16529	0.9675	352.857	91.2886
18FAB05.1	5863	21	1.242	0.569	20	99.9829	18FAB05.1	535	78	4.66632	0.979203	427.63	92.1452
18FAB05.2	2382	21	1.244	0.57	20	99.9829	18FAB05.2	502	82	4.69096	0.978956	510.63	90.6885
18FAB05.3	5769	21	1.247	0.572	20	99.9829	18FAB05.3	539	79	4.69026	0.979359	451.132	91.3838
18FAB05.4	2608	21	1.24	0.57	20.33	99.9658	18FAB05.4	544	83	4.67253	0.978984	433.961	91.8407
18FAB05.5	5826	21	1.238	0.568	20.25	99.9657	18FAB05.5	542	79	4.67557	0.979302	423.725	91.9525
18FAB06.1	4317	21	2.092	0.806	19	99.982	18FAB06.1	2564	159	5.07009	0.983763	874.471	95.2485
18FAB06.2	3267	20	2.082	0.806	18	100	18FAB06.2	2858	162	5.06679	0.983927	915.753	95.0911
18FAB06.3	5597	21	2.085	0.804	19	99.9822	18FAB06.3	2686	164	5.06582	0.983736	825	95.4337
18FAB06.4	3486	21	2.091	0.806	19	99.982	18FAB06.4	2629	163	5.06462	0.983606	887.117	95.2278
18FAB06.5	4236	21	2.083	0.804	19	99.9821	18FAB06.5	2903	163	5.06857	0.98374	844.972	95.4248
18FAB07.1	4938	20	1.274	0.611	18	99.9782	18FAB07.1	647	88	4.96318	0.983454	670.308	85.7583
18FAB07.2	3249	20	1.254	0.607	18	99.9784	18FAB07.2	653	88	4.94455	0.983349	573.61	87.02
18FAB07.3	5081	20	1.277	0.612	18	99.9784	18FAB07.3	628	90	4.97309	0.983577	619.102	85.9363
18FAB07.4	3400	20	1.253	0.607	18	99.9784	18FAB07.4	661	91	4.95909	0.983367	613.472	86.8199
18FAB07.5	5074	20	1.26	0.607	18	99.9782	18FAB07.5	647	93	4.94861	0.983262	733.021	84.891
18FAB09.1	5238	20	1.438	0.644	18.5	99.9676	18FAB09.1	2923	164	5.81252	0.994281	963.01	97.1644
18FAB09.2	5068	20	1.441	0.645	18.5	99.9676	18FAB09.2	2466	163	5.80713	0.994244	964.06	97.1344
18FAB09.3	5116	19	1.441	0.646	17	99.9839	18FAB09.3	3091	161	5.80435	0.994173	972.573	97.1569
18FAB09.4	2003	20	1.443	0.646	18.5	99.9675	18FAB09.4	3045	161	5.80651	0.994235	976.68	97.1177
18FAB09.5	5049	20	1.437	0.644	18.5	99.9674	18FAB09.5	3236	163	5.8089	0.994218	1000.86	97.0663
18FAB10.1	4470	18	0.904	0.527	16.75	99.9341	18FAB10.1	3180	92	5.01743	0.986766	553.368	98.5581
18FAB10.2	2127	18	0.902	0.526	17.5	99.9121	18FAB10.2	3862	93	5.02038	0.986801	563	98.5272
18FAB10.3	4477	17	0.901	0.526	16.6	99.9343	18FAB10.3	3817	94	5.03071	0.987064	571.055	98.4947
18FAB10.4	2118	17	0.9	0.525	15.25	99.956	18FAB10.4	3956	92	5.02592	0.986953	580.5	98.5108
18FAB10.5	4487	17	0.894	0.523	15.25	99.9563	18FAB10.5	4019	92	5.02174	0.986866	538.78	98.6098
18FAB11.1	15162	21	1.678	0.754	19	99.9945	18FAB11.1	1983	143	4.61587	0.963465	788.774	94.6169
18FAB11.2	4786	21	1.68	0.753	19	99.9945	18FAB11.2	1894	144	4.61983	0.963766	786.5	94.4866
18FAB11.3	15783	21	1.68	0.753	20	99.9891	18FAB11.3	2160	141	4.61651	0.963964	799.124	94.557
18FAB11.4	11020	21	1.68	0.754	19	99.9945	18FAB11.4	2155	142	4.61772	0.964094	798.761	94.5814
18FAB11.5	15794	21	1.679	0.754	19	99.9945	18FAB11.5	2172	142	4.62675	0.964393	787.33	94.5755
18FAB12.1	2571	21	2.082	0.841	19	99.9799	18FAB12.1	818	106	5.16613	0.989439	615.045	93.7881
18FAB12.2	4435	21	2.077	0.841	20	99.9598	18FAB12.2	959	108	5.1955	0.989667	597.186	93.997
18FAB12.3	4312	21	2.078	0.84	19	99.9799	18FAB12.3	956	103	5.19898	0.989861	622.918	93.9174
18FAB12.4	2581	21	2.074	0.841	19	99.9799	18FAB12.4	973	109	5.16353	0.989318	589.794	94.0413
18FAB12.5	3923	21	2.08	0.841	19	99.98	18FAB12.5	1021	104	5.18366	0.989598	555.133	94.4926
18FAB13.1	1952	19	1.742	0.747	18	99.8477	18FAB13.1	933	120	5.47804	0.991006	823.448	90.3757
18FAB13.2	1789	19	1.744	0.745	18	99.8472	18FAB13.2	919	120	5.46937	0.991165	801	90.6054
18FAB13.3	1797	19	1.733	0.743	17.75	99.8496	18FAB13.3	834	117	5.47591	0.991168	804.396	90.5558
18FAB13.4	1780	19	1.753	0.751	18	99.8489	18FAB13.4	848	116	5.45346	0.990932	781.213	90.7006
18FAB13.5	1990	18	1.762	0.749	16	99.9498	18FAB13.5	926	117	5.47321	0.991223	753.53	90.7588
18FAB14.1	1905	14	1.493	0.658	12	100	18FAB14.1	557	81	5.10732	0.986809	677.842	88.2427
18FAB14.2	1385	14	1.494	0.659	12	100	18FAB14.2	514	79	5.1365	0.987855	653.55	88.403
18FAB14.3	1743	14	1.511	0.666	12	100	18FAB14.3	424	81	5.11227	0.987138	692	87.7814
18FAB14.4	3330	14	1.496	0.658	12	100	18FAB14.4	541	82	5.12744	0.987143	666.516	88.4094
18FAB14.5	1355	14	1.498	0.659	12	100	18FAB14.5	556	82	5.12688	0.987327	662.547	88.0126
18FAB15.1	3271	19	2.04	0.835	17	99.9728	18FAB15.1	989	104	4.90806	0.972485	865.6	92.4627
18FAB15.2	3623	19	2.035	0.835	17.5	99.9452	18FAB15.2	1169	104	4.89259	0.97133	805.4	92.7228
18FAB15.3	2665	19	2.035	0.835	17.5	99.9459	18FAB15.3	1200	102	4.88066	0.971572	754.775	92.9489
18FAB15.4	3692	19	2.038	0.836	17	99.9727	18FAB15.4	1204	101	4.9043	0.972138	789.588	92.8522
18FAB15.5	3752	19	2.038	0.835	17	99.9728	18FAB15.5	1103	99	4.91494	0.972584	800.145	92.6593
18FAB16.1	4141	17	1.224	0.638	21	99.8934	18FAB16.1	903	88	4.76491	0.972855	595.167	93.6573
18FAB16.2	4163	17	1.226	0.638	18	99.9151	18FAB16.2	1071	87	4.74451	0.972482	576	93.6646
18FAB16.3	4675	17	1.224	0.638	18	99.9149	18FAB16.3	799	84	4.74526	0.972212	582.448	93.5987
18FAB16.4	4661	17	1.223	0.636	21	99.8939	18FAB16.4	968	87	4.73777	0.971884	563.949	93.8317
18FAB16.5	4722	17	1.223	0.639	31	99.8732	18FAB16.5	914	85	4.74741	0.972261	571.085	93.6907
18WIB01.1	1659	23	1.979	0.798	21	99.9705	18WIB01.1	1798	178	5.3935	0.988828	977.165	93.2382
18WIB01.2	3244	23	1.989	0.799	21	99.9708	18WIB01.2	1722	175	5.40568	0.989083	971.739	93.2985
18WIB01.3	3067	23	1.984	0.799	21	99.9704	18WIB01.3	1870	176	5.41533	0.989145	930.254	93.4745
18WIB01.4	3055	23	1.977	0.798	21.5	99.9412	18WIB01.4	1994	176	5.40871	0.989187	981.055	93.159
18WIB01.5	3280	23	1.984	0.798	21	99.9704	18WIB01.5	1928	180	5.40646	0.988993	1005.38	93.0649
18WIB02.1	1781	19	0.895	0.383	25.5	99.6629	18WIB02.1	892	92	4.45708	0.965831	476.75	94.3452
18WIB02.2	562	19	0.943	0.403	19.5	99.7748	18WIB02.2	1361	92	4.45125	0.966292	484.936	94.5486
18WIB02.3	1765	20	0.896	0.382	24	99.6597	18WIB02.3	1131	90	4.46189	0.966759	475.75	94.3524
18WIB02.4	1765	18	0.916	0.389	17.75	99.8299	18WIB02.4	868	94	4.44762	0.965062	503.768	93.9523
18WIB02.5	1763	20	0.913	0.389	29.5	99.6085	18WIB02.5	1166	92	4.45315	0.966364	481.333	94.4994
18WIB03.1	1163	21	1.9	0.783	19	100	18WIB03.1	1765	152	5.58897	0.993614	842.9	94.5069
18WIB03.2	1466	21	1.908	0.784	19	99.9697	18WIB03.2	1890	154	5.5907	0.99356	863.467	94.5685
18WIB03.3	1134	21	1.922	0.787	19	100	18WIB03.3	1815	155	5.5825	0.99345	881.425	94.4847
18WIB03.4	1028	21	1.915	0.786	19	100	18WIB03.4	1652	153	5.59899	0.993612	865.221	94.4666
18WIB03.5	1931	21	1.914	0.787	19	100	18WIB03.5	1696	154	5.59997	0.993604	905.611	94.3154
18WIB04.1	3565	19	1.521	0.714	17.5	99.946	18WIB04.1	1617	97	4.16883	0.943831	640	93.0099
18WIB04.2	2854	19	1.514	0.711	17	99.9729	18WIB04.2	1466	100	4.16683	0.943932	568.808	93.4271
18WIB04.3	3713	19	1.529	0.716	17	99.973	18WIB04.3	1644	102	4.17861	0.944854	601.986	93.0982
18WIB04.4	2988	18	1.518	0.713	16	100	18WIB04.4	1624	98	4.1521	0.944132	593.172	93.341
18WIB04.5	3709	19	1.516	0.712	17.5	99.946	18WIB04.5	1562	101	4.16931	0.943767	570	93.3687
18WIB05.1	2553	19	1.182	0.587	24	99.8438	18WIB05.1	1911	92	4.75966	0.971788	601.893	95.5389
18WIB05.2	1725	19	1.198	0.591	19.5	99.8829	18WIB05.2	1903	94	4.74195	0.971781	591.818	95.7227
18WIB05.3	2597	18	1.199	0.59	17.5	99.923	18WIB05.3	1972	93	4.72357	0.970759	586.018	95.6405
18WIB05.4	2547	18	1.196	0.592	17.5	99.9233	18WIB05.4	1752	93	4.74442	0.971749	633.778	95.4013
18WIB05.5	2584	19	1.18	0.587	19.5	99.8839	18WIB05.5	1809	96	4.75523	0.971798	652.92	95.3481
18WIB06.1	3746	22	1.81	0.765	20	99.9738	18WIB06.1	1667	143	5.4362	0.990506	804.146	94.3361
18WIB06.2	1661	21	1.811	0.764	19	100	18WIB06.2	1907	142	5.42217	0.99023	792.029	94.4578
18WIB06.3	3708	22	1.815	0.767	20	99.9739	18WIB06.3	1768	140	5.42583	0.990315	817.432	94.3087
18WIB06.4	2538	22	1.814	0.766	20	99.9738	18WIB06.4	1888	143	5.42076	0.990195	822.663	94.3366
18WIB06.5	2139	22	1.816	0.767	20	99.9739	18WIB06.5	1671	143	5.40655	0.990098	812.261	94.3998
18WIB07.1	741	19	2.043	0.832	23	99.5012	18WIB07.1	498	96	4.77202	0.97198	545.406	88.605
18WIB07.2	587	17	2.016	0.832	16	99.7537	18WIB07.2	517	93	4.75025	0.972281	559.322	88.8964
18WIB07.3	467	19	2.029	0.832	20	99.4962	18WIB07.3	546	98	4.75622	0.971812	624.482	87.9054
18WIB07.4	631	19	2.041	0.834	23	99.5019	18WIB07.4	748	99	4.78435	0.972484	583.758	87.9917
18WIB07.5	752	18	2.005	0.831	19	99.6283	18WIB07.5	686	98	4.73834	0.970077	606.175	87.9617
18WIB09.1	5193	19	1.057	0.444	18	100	18WIB09.1	2074	128	5.09549	0.983971	762.604	96.3797
18WIB09.2	5311	19	1.051	0.44	18	99.9815	18WIB09.2	1829	129	5.09412	0.984062	779.951	96.3749
18WIB09.3	5307	19	1.047	0.439	18	99.9814	18WIB09.3	1823	129	5.08874	0.983994	745.032	96.4427
18WIB09.4	5196	19	1.058	0.444	18	100	18WIB09.4	1954	132	5.11576	0.984344	761.304	96.3849
18WIB09.5	5433	19	1.056	0.443	18	100	18WIB09.5	2391	131	5.10082	0.984055	773.739	96.3568
18WIB10.1	1721	19	2.274	0.874	17	100	18WIB10.1	1291	140	5.48333	0.990586	836.968	93.4802
18WIB10.2	2577	20	2.282	0.875	18	99.9645	18WIB10.2	1478	138	5.45232	0.990197	813.385	93.648
18WIB10.3	2825	20	2.286	0.875	18	99.9645	18WIB10.3	1182	137	5.45636	0.990003	894.538	92.9953
18WIB10.4	2838	20	2.286	0.875	18	99.9646	18WIB10.4	1391	136	5.44463	0.990192	925.697	93.1116
18WIB10.5	2844	20	2.288	0.876	18	99.9646	18WIB10.5	1450	140	5.46594	0.990209	860.674	93.3879
18WIB11.1	1745	20	2.2	0.816	18	100	18WIB11.1	1128	132	5.23641	0.985818	883.857	89.5484
18WIB11.2	1916	20	2.175	0.81	18	100	18WIB11.2	1097	131	5.21291	0.985388	759.143	90.5757
18WIB11.3	1043	20	2.165	0.805	18	100	18WIB11.3	1144	131	5.21305	0.985068	807.346	90.5066
18WIB11.4	1751	20	2.186	0.811	18	100	18WIB11.4	1096	133	5.2324	0.985866	819.475	90.3267
18WIB11.5	1098	20	2.182	0.81	18	100	18WIB11.5	1088	132	5.22011	0.985668	858.958	90.0645
18WIB12.1	3675	21	2.485	0.894	19	100	18WIB12.1	2020	181	5.44842	0.990373	955.614	93.8451
18WIB12.2	3536	21	2.488	0.894	19	100	18WIB12.2	2115	185	5.47585	0.990628	969.224	93.8206
18WIB12.3	3517	21	2.49	0.894	19	100	18WIB12.3	2115	180	5.47018	0.990493	1021.95	93.4843
18WIB12.4	3688	21	2.484	0.893	19	100	18WIB12.4	2088	180	5.45878	0.990442	986.048	93.5664
18WIB12.5	2882	21	2.479	0.893	19	100	18WIB12.5	2179	181	5.46731	0.990653	995.78	93.6072
18WIB13.1	2011	22	2.414	0.886	20	100	18WIB13.1	1804	166	5.27272	0.986065	921.554	93.7847
18WIB13.2	1910	22	2.42	0.886	20	100	18WIB13.2	1660	167	5.27361	0.986043	964.414	93.6766
18WIB13.3	1759	22	2.421	0.887	20	100	18WIB13.3	1767	164	5.29059	0.98637	947.253	93.8791
18WIB13.4	1346	22	2.414	0.886	20	100	18WIB13.4	1623	162	5.27641	0.986434	864.71	94.2099
18WIB13.5	1974	22	2.416	0.886	20	100	18WIB13.5	1753	166	5.26028	0.985984	885.079	94.1591
18WIB14.1	2911	21	1.819	0.76	19	99.9657	18WIB14.1	687	144	5.62522	0.992482	893.484	86.4496
18WIB14.2	2595	20	1.83	0.763	18	99.9661	18WIB14.2	779	143	5.64245	0.992838	854.5	86.4362
18WIB14.3	2773	20	1.807	0.756	18	99.9662	18WIB14.3	807	146	5.62824	0.992806	828.35	86.887
18WIB14.4	2920	20	1.814	0.759	18	99.9657	18WIB14.4	780	146	5.65779	0.993186	890.968	86.4765
18WIB14.5	1780	21	1.802	0.754	19	99.9657	18WIB14.5	803	144	5.65022	0.992978	835.767	86.8463
18WIB15.1	1677	21	2.078	0.848	19	99.9635	18WIB15.1	1038	127	5.16791	0.984923	732.158	91.4581
18WIB15.2	2815	21	2.097	0.85	20	99.9278	18WIB15.2	1029	126	5.17607	0.984992	742.718	91.6165
18WIB15.3	2325	21	2.095	0.85	20	99.9281	18WIB15.3	982	127	5.18111	0.985099	776.667	91.3218
18WIB15.4	2143	21	2.091	0.849	20	99.927	18WIB15.4	955	128	5.16999	0.984823	776.976	91.2415
18WIB15.5	2555	20	2.093	0.849	18	100	18WIB15.5	1046	127	5.15562	0.98497	759.575	91.5302
18WIB16.1	2978	21	2.059	0.792	19	100	18WIB16.1	2683	166	5.10559	0.985631	1012.11	95.7011
18WIB16.2	2364	21	2.04	0.788	19	99.9693	18WIB16.2	2856	167	5.10799	0.985671	1009.32	95.6284
18WIB16.3	3201	21	2.049	0.789	19	100	18WIB16.3	2898	166	5.09898	0.98558	1003.51	95.732
18WIB16.4	3085	21	2.048	0.789	19	100	18WIB16.4	2871	169	5.10695	0.985778	1079.76	95.5012
18WIB16.5	3203	21	2.054	0.79	19	100	18WIB16.5	2914	166	5.10486	0.985645	1018.61	95.5754
20SPB01.1	28031	42	1.736	0.654	40	99.9987	20SPB01.1	3933	85	4.18088	0.973346	392.385	98.5862
20SPB01.2	56305	42	1.736	0.653	40	99.9987	20SPB01.2	3702	84	4.17819	0.973215	382.279	98.581
20SPB01.3	67166	42	1.736	0.653	40	99.9987	20SPB01.3	3651	85	4.1803	0.973234	398.079	98.5725
20SPB01.4	66416	42	1.734	0.653	40	99.9987	20SPB01.4	3495	85	4.17898	0.97315	408.077	98.512
20SPB01.5	68594	42	1.737	0.654	40	99.9987	20SPB01.5	3470	84	4.18203	0.97332	401.658	98.559
20SPB02.1	55666	72	1.73	0.69	72	99.9885	20SPB02.1	9153	401	5.80825	0.992626	1920.69	97.8385
20SPB02.2	55834	71	1.729	0.689	73	99.9885	20SPB02.2	10037	403	5.80568	0.992615	1919.42	97.8535
20SPB02.3	55000	72	1.73	0.69	76	99.9866	20SPB02.3	8634	404	5.8098	0.99261	1920.21	97.8344
20SPB02.4	55614	72	1.732	0.69	72.75	99.9885	20SPB02.4	10362	403	5.80796	0.992631	1951.15	97.8086
20SPB02.5	54416	72	1.73	0.69	72	99.9885	20SPB02.5	9491	403	5.8091	0.992629	1935.55	97.8231
20SPB03.1	49354	70	1.891	0.806	66.38	99.996	20SPB03.1	10051	252	5.31471	0.990119	1176.29	98.4658
20SPB03.2	36446	70	1.891	0.806	66.38	99.996	20SPB03.2	9325	254	5.31643	0.990151	1154.56	98.4705
20SPB03.3	50749	70	1.891	0.806	66.33	99.996	20SPB03.3	9305	254	5.31442	0.990154	1152.44	98.4826
20SPB03.4	38577	70	1.889	0.806	66.38	99.9961	20SPB03.4	9501	254	5.31477	0.990129	1175	98.4521
20SPB03.5	55742	70	1.889	0.806	66.86	99.9947	20SPB03.5	9784	252	5.31528	0.990154	1161.91	98.4775
20SPB04.1	27417	47	1.218	0.606	46	99.9817	20SPB04.1	12763	313	5.58089	0.991543	1787.28	98.5984
20SPB04.2	27358	47	1.219	0.606	46.5	99.9817	20SPB04.2	11438	309	5.57836	0.991517	1774.14	98.6119
20SPB04.3	15650	47	1.218	0.606	46	99.9817	20SPB04.3	12061	311	5.57978	0.991514	1761.68	98.6132
20SPB04.4	15077	47	1.218	0.606	46.5	99.9817	20SPB04.4	12890	311	5.58149	0.99154	1746.84	98.6332
20SPB04.5	26207	47	1.218	0.606	46.5	99.9818	20SPB04.5	11269	310	5.57902	0.99151	1752.49	98.6173
20SPB05.1	75885	77	2.1	0.749	72	100	20SPB05.1	4954	399	6.04044	0.99478	1734.88	96.3385
20SPB05.2	84819	77	2.1	0.749	72	100	20SPB05.2	5230	399	6.03981	0.994779	1755	96.3162
20SPB05.3	49892	77	2.098	0.749	72	100	20SPB05.3	5298	399	6.03415	0.994728	1724.16	96.3614
20SPB05.4	84986	77	2.098	0.749	72	100	20SPB05.4	5147	400	6.04127	0.994788	1753.06	96.3189
20SPB05.5	83466	77	2.098	0.749	72	100	20SPB05.5	5239	399	6.03119	0.99471	1732.24	96.3534
20SPB06.1	103614	35	1.345	0.486	35	100	20SPB06.1	1170	78	4.68278	0.971814	457.655	94.6344
20SPB06.2	104467	35	1.344	0.487	35	100	20SPB06.2	1127	78	4.66894	0.971499	456.012	94.7255
20SPB06.3	106694	35	1.345	0.487	35	100	20SPB06.3	1095	78	4.68398	0.972003	475.846	94.4132
20SPB06.4	103486	35	1.345	0.487	35	100	20SPB06.4	1135	78	4.67887	0.97164	456.271	94.6591
20SPB06.5	31397	35	1.346	0.487	35	100	20SPB06.5	1090	77	4.68353	0.971865	459.116	94.5605
20SPB07.1	71456	29	2.057	0.817	29.5	99.9981	20SPB07.1	1439	67	5.1551	0.988683	431.774	97.6666
20SPB07.2	51009	29	2.057	0.817	29.5	99.9981	20SPB07.2	1572	67	5.15187	0.988707	431.121	97.5752
20SPB07.3	96444	29	2.057	0.817	29.5	99.9981	20SPB07.3	1374	66	5.14777	0.988606	429.2	97.6235
20SPB07.4	97976	29	2.058	0.817	29.5	99.9981	20SPB07.4	1375	66	5.15287	0.988682	439.961	97.5475
20SPB07.5	92830	29	2.058	0.817	29.5	99.9981	20SPB07.5	1541	67	5.14899	0.988648	429.25	97.6286
20SPB08.1	72921	51	2.635	0.878	49	99.9987	20SPB08.1	6531	120	4.71075	0.979223	572.839	99.0762
20SPB08.2	43579	51	2.635	0.878	49	99.9987	20SPB08.2	6624	120	4.71214	0.979325	575.787	99.0685
20SPB08.3	57275	51	2.635	0.878	49	99.9987	20SPB08.3	6485	120	4.71642	0.979381	578.85	99.0563
20SPB08.4	63118	51	2.636	0.878	49	99.9987	20SPB08.4	6254	120	4.71336	0.979328	572.906	99.0658
20SPB08.5	74282	51	2.635	0.878	50	99.9975	20SPB08.5	6170	120	4.71482	0.979328	572.906	99.0677
20SPB09.1	86468	36	2.081	0.793	36	100	20SPB09.1	2921	115	5.00228	0.981747	552.667	98.0096
20SPB09.2	91481	36	2.081	0.793	36	100	20SPB09.2	2282	115	5.00272	0.981834	554	97.9904
20SPB09.3	89094	36	2.081	0.793	36	99.9989	20SPB09.3	3068	114	5.00226	0.981785	548.663	98.0321
20SPB09.4	61563	36	2.082	0.793	36	99.9989	20SPB09.4	2624	115	5.00189	0.981822	552.25	97.9912
20SPB09.5	91118	36	2.081	0.793	36	100	20SPB09.5	2290	115	5.00719	0.981896	561.635	97.9537
20SPB10.1	36518	69	2.536	0.851	67	99.9914	20SPB10.1	11458	602	6.63727	0.996684	3148.09	97.2278
20SPB10.2	36768	68	2.535	0.851	64.5	99.9936	20SPB10.2	11577	598	6.63807	0.996694	3164.24	97.2088
20SPB10.3	38782	69	2.535	0.851	67	99.9914	20SPB10.3	10985	600	6.63762	0.996683	3164.54	97.2188
20SPB10.4	35630	69	2.535	0.851	67	99.9914	20SPB10.4	11154	602	6.63741	0.996685	3149.21	97.2238
20SPB10.5	34857	68	2.535	0.851	64.5	99.9936	20SPB10.5	10859	602	6.63775	0.996691	3144.46	97.2214
20SPB11.1	49799	30	1.6	0.631	33	99.9985	20SPB11.1	2760	135	5.49664	0.993404	497.389	98.9116
20SPB11.2	175059	30	1.599	0.63	33	99.9985	20SPB11.2	2857	135	5.49623	0.993392	499.13	98.8895
20SPB11.3	53583	30	1.6	0.631	33	99.9985	20SPB11.3	2754	135	5.49512	0.993378	497.319	98.9101
20SPB11.4	52389	30	1.6	0.63	33	99.9985	20SPB11.4	2858	135	5.4916	0.993357	498.13	98.8906
20SPB11.5	73845	30	1.599	0.63	33	99.9985	20SPB11.5	2748	135	5.49428	0.993376	500.672	98.8736
20SPB12.1	17361	55	2.218	0.792	57	99.9893	20SPB12.1	11737	506	6.44883	0.996265	2908.41	97.7347
20SPB12.2	42731	55	2.219	0.792	57	99.9893	20SPB12.2	12772	506	6.44835	0.996271	2910.52	97.7248
20SPB12.3	48970	55	2.217	0.792	57	99.9893	20SPB12.3	12260	504	6.44863	0.996265	2881.96	97.7491
20SPB12.4	45622	55	2.219	0.792	57	99.9893	20SPB12.4	12133	505	6.44921	0.996267	2939.55	97.7207
20SPB12.5	44392	55	2.22	0.792	57	99.9893	20SPB12.5	12145	504	6.44993	0.996278	2883.2	97.7456
20SPB13.1	44321	64	2.003	0.73	62	99.9916	20SPB13.1	8789	426	6.24532	0.99538	2255.7	98.0131
20SPB13.2	41059	63	2.002	0.729	59.75	99.9937	20SPB13.2	9155	425	6.24814	0.995398	2201	98.0455
20SPB13.3	44191	64	2.002	0.73	60.75	99.9937	20SPB13.3	8612	426	6.24856	0.995407	2250.67	98.011
20SPB13.4	40686	64	2.003	0.73	60.75	99.9937	20SPB13.4	8092	424	6.24816	0.9954	2267.57	98.0102
20SPB13.5	42471	64	2.003	0.73	60.75	99.9937	20SPB13.5	8487	424	6.24863	0.995394	2235.71	98.0278
20SPB14.1	84877	38	1.591	0.68	37.5	99.9976	20SPB14.1	4385	123	5.45045	0.991423	641.379	99.1466
20SPB14.2	65913	38	1.592	0.68	37.5	99.9976	20SPB14.2	4162	124	5.45052	0.991393	641.552	99.1477
20SPB14.3	84618	38	1.591	0.68	37.5	99.9976	20SPB14.3	4306	124	5.45369	0.991473	637.818	99.1668
20SPB14.4	81737	38	1.592	0.68	37.5	99.9976	20SPB14.4	4036	124	5.45005	0.991411	646.333	99.1151
20SPB14.5	66507	38	1.592	0.68	37.5	99.9976	20SPB14.5	4575	123	5.45248	0.991434	639.75	99.1467
20SPB15.1	82629	28	2.003	0.764	28	100	20SPB15.1	3070	94	4.42747	0.959315	504.417	98.5551
20SPB15.2	56408	28	2.004	0.764	28	100	20SPB15.2	3153	93	4.42333	0.959151	481.682	98.6784
20SPB15.3	87659	28	2.003	0.764	28	100	20SPB15.3	3029	94	4.42764	0.959233	495.131	98.6132
20SPB15.4	66590	28	2.003	0.764	28	100	20SPB15.4	3729	94	4.43433	0.959554	498.623	98.6018
20SPB15.5	79217	28	2.002	0.764	28	100	20SPB15.5	3667	94	4.42908	0.959354	491.578	98.638
20SPB16.1	72875	26	1.26	0.548	26	100	20SPB16.1	6174	113	5.2009	0.989016	642.75	99.2465
20SPB16.2	28388	26	1.261	0.549	26	100	20SPB16.2	6177	113	5.2024	0.989038	644.403	99.2391
20SPB16.3	82581	26	1.26	0.548	26	100	20SPB16.3	5727	113	5.20401	0.98908	648.152	99.2333
20SPB16.4	26844	26	1.261	0.548	26	100	20SPB16.4	5479	113	5.20074	0.98903	639.549	99.2473
20SPB16.5	68384	26	1.26	0.548	26	100	20SPB16.5	6218	113	5.20313	0.989048	658.016	99.2105
20SUB01.1	71889	51	2.895	0.914	50	99.9988	20SUB01.1	6485	121	4.52887	0.980468	471.159	99.2
20SUB01.2	63055	51	2.895	0.914	50	99.9988	20SUB01.2	6557	121	4.52879	0.980467	484	99.1669
20SUB01.3	68638	51	2.895	0.914	50	99.9988	20SUB01.3	6911	121	4.5293	0.980514	484.965	99.1743
20SUB01.4	58926	51	2.894	0.914	50	99.9988	20SUB01.4	6908	120	4.53144	0.98053	481.034	99.1823
20SUB01.5	69871	51	2.895	0.914	51	99.9975	20SUB01.5	6739	120	4.52965	0.980474	479.55	99.1822
20SUB02.1	49777	56	2.027	0.801	57	99.993	20SUB02.1	4658	221	5.38819	0.990944	920.01	98.5511
20SUB02.2	70904	56	2.026	0.801	57	99.993	20SUB02.2	6222	221	5.3886	0.990976	909.425	98.5657
20SUB02.3	54905	56	2.026	0.801	57	99.993	20SUB02.3	5449	221	5.3864	0.99092	907.343	98.5758
20SUB02.4	59903	56	2.027	0.801	57	99.993	20SUB02.4	5640	222	5.38934	0.990952	922.01	98.5616
20SUB02.5	35487	55	2.025	0.801	54	99.9944	20SUB02.5	6056	219	5.3872	0.990939	921.06	98.5609
20SUB03.1	68686	50	1.512	0.603	50.5	99.9987	20SUB03.1	2643	154	5.75622	0.995135	659.929	98.2903
20SUB03.2	210335	50	1.511	0.602	50.5	99.9987	20SUB03.2	2653	153	5.75766	0.995158	655.583	98.3205
20SUB03.3	54402	50	1.512	0.603	50.5	99.9987	20SUB03.3	2686	153	5.75612	0.995146	660.111	98.2877
20SUB03.4	55007	50	1.513	0.603	50.5	99.9987	20SUB03.4	2768	154	5.75577	0.995143	661.119	98.27
20SUB03.5	207452	50	1.512	0.602	50.5	99.9987	20SUB03.5	2747	154	5.75531	0.995149	667.221	98.2363
20SUB04.1	92069	37	1.731	0.579	37	100	20SUB04.1	2664	42	3.22491	0.928728	164.167	99.0862
20SUB04.2	96280	37	1.732	0.579	37	100	20SUB04.2	3145	42	3.22184	0.928388	164.167	99.0881
20SUB04.3	96029	37	1.732	0.579	37	100	20SUB04.3	3314	42	3.22551	0.9288	167.333	99.0604
20SUB04.4	94666	37	1.73	0.578	37	100	20SUB04.4	3479	42	3.23245	0.929345	167.333	99.063
20SUB04.5	90640	37	1.731	0.579	37	100	20SUB04.5	3320	42	3.22651	0.928641	165.053	99.0608
20SUB05.1	217248	60	1.566	0.603	59	99.9992	20SUB05.1	4966	208	5.98185	0.995865	892.899	98.8763
20SUB05.2	80403	60	1.566	0.603	59	99.9992	20SUB05.2	4946	208	5.98215	0.995871	890.25	98.8868
20SUB05.3	199682	60	1.566	0.603	59	99.9992	20SUB05.3	4887	208	5.98105	0.995865	890.63	98.8766
20SUB05.4	46872	60	1.566	0.603	59	99.9992	20SUB05.4	4897	207	5.98025	0.995864	884.222	98.906
20SUB05.5	220510	60	1.566	0.603	59	99.9992	20SUB05.5	4893	208	5.98178	0.995867	886.679	98.8966
20SUB06.1	72666	53	2.347	0.797	51	99.9988	20SUB06.1	3660	132	4.28707	0.970257	516.333	98.1068
20SUB06.2	74210	53	2.347	0.797	51	99.9988	20SUB06.2	3306	132	4.27891	0.970067	516.581	98.097
20SUB06.3	74232	53	2.348	0.797	51	99.9988	20SUB06.3	3767	131	4.2796	0.970196	510.459	98.141
20SUB06.4	76706	53	2.347	0.797	51	99.9988	20SUB06.4	3604	131	4.28157	0.970207	512.75	98.145
20SUB06.5	69309	53	2.347	0.797	51	99.9988	20SUB06.5	2867	132	4.28162	0.970128	519.1	98.1164
20SUB07.1	153355	41	1.566	0.614	47	99.9979	20SUB07.1	2893	137	5.65138	0.99434	630.548	98.209
20SUB07.2	70473	41	1.566	0.614	47	99.9979	20SUB07.2	2792	138	5.65258	0.994349	622.815	98.2656
20SUB07.3	151128	41	1.565	0.614	47	99.9979	20SUB07.3	2797	138	5.65197	0.994338	632.754	98.2049
20SUB07.4	63337	41	1.565	0.614	47	99.9979	20SUB07.4	2878	137	5.64992	0.994338	623.227	98.2459
20SUB07.5	161143	41	1.565	0.614	47	99.9979	20SUB07.5	2844	138	5.65033	0.99432	629.25	98.2063
20SUB08.1	56959	56	2.886	0.913	53.5	99.9975	20SUB08.1	5575	147	4.27807	0.968565	722.517	97.7956
20SUB08.2	63765	55	2.885	0.913	52	99.9988	20SUB08.2	4370	149	4.28408	0.968632	728.603	97.8092
20SUB08.3	52392	56	2.884	0.913	53.5	99.9975	20SUB08.3	4813	149	4.28391	0.968604	697.625	97.8317
20SUB08.4	61464	56	2.885	0.913	53.5	99.9975	20SUB08.4	4884	149	4.28437	0.968592	744.789	97.777
20SUB08.5	63479	56	2.885	0.913	53.5	99.9975	20SUB08.5	5411	148	4.28252	0.968646	752.125	97.7606
20SUB09.1	71037	40	1.739	0.689	40.5	99.9986	20SUB09.1	4582	172	5.74731	0.994403	679.522	99.1593
20SUB09.2	108976	40	1.74	0.689	40.5	99.9986	20SUB09.2	4512	172	5.74692	0.994393	678.9	99.1593
20SUB09.3	81097	40	1.739	0.689	40.5	99.9986	20SUB09.3	4480	172	5.74704	0.994375	676.639	99.169
20SUB09.4	109031	40	1.739	0.689	40.5	99.9986	20SUB09.4	4639	172	5.74537	0.994378	682.471	99.1382
20SUB09.5	69398	40	1.739	0.689	40.5	99.9986	20SUB09.5	4481	172	5.74627	0.994379	676.8	99.1713
20SUB10.1	82788	52	1.669	0.656	50.33	99.9991	20SUB10.1	3634	185	5.92439	0.995725	792.567	98.5411
20SUB10.2	177855	53	1.669	0.656	52	99.9986	20SUB10.2	3740	185	5.92379	0.995729	791.011	98.542
20SUB10.3	173289	53	1.669	0.656	52	99.9986	20SUB10.3	3714	185	5.92235	0.995721	795.111	98.5159
20SUB10.4	205085	53	1.67	0.656	52	99.9986	20SUB10.4	3744	185	5.92479	0.995732	794.033	98.5277
20SUB10.5	172779	53	1.67	0.656	52	99.9986	20SUB10.5	3672	185	5.9232	0.995722	794.5	98.5172
20SUB11.1	27733	42	1.769	0.741	39.5	99.993	20SUB11.1	10676	423	6.4557	0.996526	2385.8	98.0023
20SUB11.2	41710	42	1.767	0.741	39.6	99.993	20SUB11.2	9785	422	6.45935	0.996542	2377.81	98.0263
20SUB11.3	29066	41	1.766	0.741	38.2	99.9953	20SUB11.3	10109	423	6.45782	0.99654	2386.47	98.0068
20SUB11.4	41986	42	1.767	0.741	39.5	99.993	20SUB11.4	10436	423	6.45592	0.996524	2395.46	97.9905
20SUB11.5	27522	42	1.767	0.741	42.33	99.9883	20SUB11.5	10515	420	6.45638	0.996533	2377.6	98.0217
20SUB12.1	47508	59	2.59	0.865	59	99.9935	20SUB12.1	10001	532	6.69887	0.997293	2862.55	97.1086
20SUB12.2	52842	58	2.59	0.865	56.5	99.9951	20SUB12.2	10359	532	6.69929	0.997286	2865.85	97.0968
20SUB12.3	56066	59	2.592	0.865	59	99.9935	20SUB12.3	10403	530	6.69599	0.997276	2861.66	97.0962
20SUB12.4	37319	59	2.59	0.865	59	99.9935	20SUB12.4	10329	533	6.69804	0.997289	2882.6	97.0853
20SUB12.5	46330	59	2.591	0.865	58	99.9935	20SUB12.5	10557	533	6.69709	0.997288	2869.22	97.093
20SUB13.1	28489	32	0.509	0.239	39.33	99.9718	20SUB13.1	7083	227	5.14973	0.986919	1164.26	97.7862
20SUB13.2	25655	32	0.509	0.239	44	99.9718	20SUB13.2	7087	230	5.1543	0.987032	1159.33	97.7926
20SUB13.3	28523	32	0.512	0.24	44	99.9719	20SUB13.3	6984	227	5.15148	0.986945	1182.96	97.7537
20SUB13.4	28483	32	0.509	0.238	66	99.9683	20SUB13.4	6774	228	5.15133	0.9869	1175.96	97.7698
20SUB13.5	28378	32	0.509	0.238	39.33	99.9719	20SUB13.5	7082	228	5.15337	0.987024	1138.52	97.8445
20SUB14.1	31182	61	2.426	0.817	59.2	99.997	20SUB14.1	9895	419	6.05747	0.993541	2061.47	97.2462
20SUB14.2	54631	61	2.425	0.817	59.2	99.997	20SUB14.2	9524	422	6.05562	0.993512	2038.41	97.2639
20SUB14.3	30659	61	2.426	0.817	59.2	99.997	20SUB14.3	9038	422	6.05713	0.993515	2060.75	97.2474
20SUB14.4	55065	61	2.425	0.817	59.2	99.997	20SUB14.4	10159	420	6.05532	0.993528	2048.56	97.238
20SUB14.5	30640	61	2.426	0.817	59.2	99.997	20SUB14.5	9609	422	6.05532	0.99352	2054.99	97.2515
20SUB15.1	47544	49	2.583	0.859	47	99.9988	20SUB15.1	5320	161	4.77932	0.982223	653.769	98.2603
20SUB15.2	43087	49	2.583	0.858	47	99.9988	20SUB15.2	4855	161	4.7853	0.982357	661.365	98.2368
20SUB15.3	71109	49	2.582	0.858	47	99.9988	20SUB15.3	4497	161	4.78258	0.982316	626.603	98.2967
20SUB15.4	73530	49	2.583	0.859	47	99.9988	20SUB15.4	4822	162	4.77895	0.982227	642.429	98.2653
20SUB15.5	67827	49	2.583	0.858	47	99.9988	20SUB15.5	4389	162	4.7783	0.982177	635.304	98.2887
20SUB16.1	7030	35	1.964	0.782	38	99.9603	20SUB16.1	7685	331	6.05165	0.994835	1910.85	97.3111
20SUB16.2	6622	35	1.965	0.782	36.33	99.9603	20SUB16.2	8004	332	6.04669	0.994809	1882.94	97.3179
20SUB16.3	8019	34	1.962	0.782	42	99.9604	20SUB16.3	7949	332	6.04894	0.994821	1898.98	97.3357
20SUB16.4	4891	35	1.963	0.782	38	99.9604	20SUB16.4	7787	332	6.05022	0.994825	1899.35	97.3195
20SUB16.5	6443	44	1.96	0.781	35	99.9683	20SUB16.5	9126	1774	6.04882	0.994816	1915.46	97.2658
20FAB01.1	94311	52	1.844	0.71	52.25	99.9991	20FAB01.1	4918	192	5.93892	0.995525	848.611	98.8183
20FAB01.2	73944	52	1.844	0.71	52.25	99.9991	20FAB01.2	4927	193	5.9395	0.995535	847.655	98.8301
20FAB01.3	100746	52	1.844	0.71	52.25	99.9991	20FAB01.3	5007	193	5.94129	0.995542	851.596	98.8073
20FAB01.4	97129	52	1.843	0.71	52.25	99.9991	20FAB01.4	5074	193	5.93767	0.995528	844.2	98.8386
20FAB01.5	82308	52	1.844	0.71	52.25	99.9991	20FAB01.5	5068	193	5.9387	0.995529	854.909	98.7868
20FAB02.1	71366	34	1.712	0.663	34	100	20FAB02.1	3339	160	5.68938	0.994383	650.221	98.4568
20FAB02.2	70805	34	1.712	0.663	34	100	20FAB02.2	3386	161	5.68942	0.994378	653.263	98.4388
20FAB02.3	60796	34	1.711	0.663	34	100	20FAB02.3	3502	160	5.6868	0.994363	656.68	98.4073
20FAB02.4	49590	34	1.712	0.663	34	100	20FAB02.4	3394	161	5.68716	0.994367	657.554	98.4086
20FAB02.5	72447	34	1.711	0.663	34	100	20FAB02.5	3528	161	5.68946	0.994386	662.608	98.3562
20FAB03.1	40731	55	2.153	0.764	52.5	99.9978	20FAB03.1	3981	241	5.47588	0.991541	1085.33	96.8505
20FAB03.2	36978	55	2.152	0.763	52.5	99.9978	20FAB03.2	3926	241	5.47606	0.991532	1099.48	96.8333
20FAB03.3	45188	55	2.151	0.763	52.5	99.9978	20FAB03.3	3603	240	5.47651	0.991527	1110.89	96.8199
20FAB03.4	43480	55	2.153	0.763	52.5	99.9978	20FAB03.4	3946	240	5.47391	0.99152	1096.08	96.8448
20FAB03.5	31326	55	2.153	0.763	52.5	99.9978	20FAB03.5	3599	241	5.47745	0.991538	1105.38	96.834
20FAB04.1	63091	70	1.747	0.626	69	99.9994	20FAB04.1	5818	307	6.24825	0.996625	1383.57	98.0219
20FAB04.2	44549	70	1.748	0.627	69	99.9994	20FAB04.2	6005	303	6.24672	0.996628	1360.31	98.0854
20FAB04.3	53413	70	1.748	0.627	69	99.9994	20FAB04.3	5780	306	6.24847	0.996635	1372.29	98.0582
20FAB04.4	66272	70	1.747	0.626	69	99.9994	20FAB04.4	5773	304	6.24706	0.996625	1386.59	98.0111
20FAB04.5	56736	70	1.748	0.627	69	99.9994	20FAB04.5	5937	306	6.24715	0.996622	1379.59	98.035
20FAB05.1	78210	40	2.648	0.857	40	100	20FAB05.1	6708	98	4.12678	0.968044	473.4	98.7969
20FAB05.2	80597	40	2.648	0.857	40	100	20FAB05.2	6012	98	4.12824	0.968084	468.936	98.7995
20FAB05.3	91971	40	2.648	0.857	40	100	20FAB05.3	6474	98	4.12678	0.968035	472.957	98.7894
20FAB05.4	75715	40	2.648	0.857	40	100	20FAB05.4	6795	98	4.12949	0.96818	462.918	98.7995
20FAB05.5	91645	40	2.648	0.857	40	100	20FAB05.5	5799	98	4.12779	0.968048	476.326	98.7789
20FAB06.1	27376	38	0.976	0.341	37	100	20FAB06.1	927	66	4.30964	0.974619	339.487	95.1382
20FAB06.2	26381	38	0.975	0.34	37	100	20FAB06.2	924	66	4.30317	0.97456	353.286	95.0794
20FAB06.3	27253	38	0.976	0.341	37	100	20FAB06.3	958	65	4.30127	0.974364	350.667	95.0719
20FAB06.4	26009	38	0.975	0.34	37	100	20FAB06.4	871	66	4.31492	0.974703	346.385	95.0154
20FAB06.5	9124	38	0.976	0.341	37	100	20FAB06.5	999	66	4.29758	0.974489	323.375	95.3285
20FAB07.1	153322	61	2.062	0.767	60	99.9995	20FAB07.1	7308	271	5.8097	0.992821	1188.69	98.7535
20FAB07.2	171921	61	2.061	0.767	60	99.9995	20FAB07.2	7335	273	5.80947	0.992818	1176.91	98.7782
20FAB07.3	179813	61	2.062	0.767	60	99.9995	20FAB07.3	6959	273	5.81195	0.992838	1181.2	98.774
20FAB07.4	184625	61	2.061	0.767	60	99.9995	20FAB07.4	7437	273	5.81214	0.99285	1182.52	98.7654
20FAB07.5	158740	61	2.061	0.767	60	99.9995	20FAB07.5	7222	273	5.81068	0.992826	1177.26	98.7727
20FAB08.1	75960	41	1.813	0.666	40	100	20FAB08.1	2979	110	4.41631	0.972543	504.267	97.6963
20FAB08.2	85743	41	1.813	0.666	40	100	20FAB08.2	2462	109	4.40836	0.972467	523.909	97.6439
20FAB08.3	85352	41	1.814	0.666	40	100	20FAB08.3	2830	109	4.41688	0.972653	505.276	97.7085
20FAB08.4	91500	41	1.814	0.666	40	100	20FAB08.4	2831	110	4.41998	0.972721	524.603	97.6166
20FAB08.5	92530	41	1.813	0.665	40	100	20FAB08.5	2811	110	4.42028	0.97266	508.55	97.6811
20FAB09.1	67293	66	2.398	0.851	62.2	99.9952	20FAB09.1	7383	386	5.82141	0.992352	1852.53	96.6714
20FAB09.2	64277	66	2.398	0.851	62.2	99.9952	20FAB09.2	7042	388	5.82277	0.992359	1851.88	96.6746
20FAB09.3	76559	65	2.397	0.851	60.6	99.9964	20FAB09.3	6197	388	5.82072	0.99235	1835.41	96.7352
20FAB09.4	61803	66	2.399	0.851	62.2	99.9952	20FAB09.4	6153	386	5.81966	0.99234	1864.94	96.6723
20FAB09.5	50837	66	2.398	0.851	62.2	99.9952	20FAB09.5	7012	385	5.82162	0.992363	1849.57	96.6882
20FAB10.1	101285	34	2.736	0.908	33	100	20FAB10.1	2235	74	4.29904	0.964101	386.804	97.8682
20FAB10.2	71788	34	2.736	0.908	33	100	20FAB10.2	2294	74	4.2932	0.963672	378.382	97.9936
20FAB10.3	86357	34	2.736	0.908	33	100	20FAB10.3	1681	74	4.28968	0.963539	390.942	97.876
20FAB10.4	80615	34	2.737	0.908	33	100	20FAB10.4	2277	74	4.29672	0.963917	386.111	97.9248
20FAB10.5	80563	34	2.736	0.908	33	100	20FAB10.5	2035	74	4.29441	0.963658	390.288	97.8978
20FAB11.1	13066	46	1.989	0.777	62	99.9636	20FAB11.1	12247	418	6.19197	0.995254	2160.14	98.472
20FAB11.2	10441	46	1.988	0.777	56	99.9637	20FAB11.2	11780	417	6.19427	0.995262	2145.05	98.5019
20FAB11.3	14021	46	1.989	0.777	62	99.9637	20FAB11.3	12873	417	6.19304	0.995263	2180.15	98.4642
20FAB11.4	11062	46	1.988	0.776	62	99.9637	20FAB11.4	12339	418	6.19195	0.995255	2160.53	98.4685
20FAB11.5	14839	46	1.987	0.776	62	99.9637	20FAB11.5	12092	416	6.19159	0.995259	2163	98.4621
20FAB12.1	36304	67	2.183	0.788	63.75	99.9947	20FAB12.1	10112	545	6.65315	0.997241	2917.2	97.2227
20FAB12.2	33672	67	2.181	0.788	64	99.9947	20FAB12.2	9767	545	6.65241	0.997239	2908.43	97.2536
20FAB12.3	21211	67	2.182	0.788	64	99.9947	20FAB12.3	9385	544	6.654	0.997242	2919.38	97.2226
20FAB12.4	52725	67	2.182	0.788	64	99.9947	20FAB12.4	9553	543	6.65582	0.997258	2912.48	97.2473
20FAB12.5	48856	67	2.183	0.788	64	99.9947	20FAB12.5	9894	545	6.65535	0.997253	2927.8	97.2206
20FAB13.1	26332	31	1.586	0.695	44	99.9776	20FAB13.1	5565	357	6.09429	0.993456	1947.65	97.189
20FAB13.2	26445	31	1.584	0.694	44	99.9776	20FAB13.2	5355	359	6.09789	0.993477	1914.12	97.2164
20FAB13.3	26263	31	1.585	0.695	44	99.9776	20FAB13.3	5450	360	6.10097	0.99351	1950.24	97.1413
20FAB13.4	16418	31	1.583	0.694	44	99.9776	20FAB13.4	5458	354	6.0955	0.993453	1934.89	97.2267
20FAB13.5	18983	31	1.585	0.695	44	99.9776	20FAB13.5	6240	359	6.0987	0.993475	1920.07	97.2052
20FAB14.1	47072	66	2.773	0.905	64.2	99.9941	20FAB14.1	8010	478	6.35693	0.996096	2421.98	96.4872
20FAB14.2	42058	66	2.774	0.905	64.2	99.9941	20FAB14.2	7642	477	6.35844	0.99611	2406.98	96.4872
20FAB14.3	35762	66	2.774	0.905	64.2	99.9941	20FAB14.3	7944	476	6.35623	0.996111	2371.08	96.5497
20FAB14.4	51478	66	2.774	0.905	64.2	99.9941	20FAB14.4	7457	478	6.35352	0.99608	2423.19	96.477
20FAB14.5	41638	66	2.773	0.905	64.2	99.9941	20FAB14.5	7367	474	6.35212	0.996082	2411.14	96.489
20FAB15.1	26476	24	0.68	0.28	28	99.9807	20FAB15.1	5869	240	5.54697	0.991398	1231.38	97.8134
20FAB15.2	24856	24	0.679	0.279	28	99.9807	20FAB15.2	5066	243	5.54622	0.991428	1195.02	97.864
20FAB15.3	6366	23	0.678	0.279	25	99.9846	20FAB15.3	5396	242	5.54624	0.991409	1238.01	97.7887
20FAB15.4	27583	24	0.68	0.28	28	99.9807	20FAB15.4	5177	240	5.54837	0.991422	1207.04	97.8475
20FAB15.5	27115	24	0.682	0.281	28	99.9807	20FAB15.5	5299	242	5.55091	0.991454	1205.04	97.8261
20FAB16.1	15459	23	1.379	0.651	21	99.9945	20FAB16.1	6923	210	5.2857	0.988726	1109.52	98.3529
20FAB16.2	12919	23	1.379	0.652	21	99.9945	20FAB16.2	8457	214	5.28542	0.988744	1154.64	98.2926
20FAB16.3	6770	23	1.378	0.651	21	99.9945	20FAB16.3	7766	213	5.29059	0.988771	1106	98.3487
20FAB16.4	7754	22	1.379	0.652	20	100	20FAB16.4	8004	214	5.28518	0.988703	1077.11	98.4004
20FAB16.5	18387	23	1.376	0.65	21	99.9945	20FAB16.5	8162	214	5.2882	0.988699	1120.61	98.3295
20WIB01.1	59319	40	2.433	0.863	39	99.999	20WIB01.1	3966	89	3.99134	0.966235	426.684	98.2194
20WIB01.2	101093	40	2.434	0.863	39	99.999	20WIB01.2	3719	89	3.99613	0.966324	453.941	98.1692
20WIB01.3	93512	40	2.433	0.863	39	99.999	20WIB01.3	3986	89	3.99698	0.966357	442.528	98.1861
20WIB01.4	94409	40	2.434	0.863	39	99.999	20WIB01.4	4169	88	3.99039	0.966132	429.447	98.2034
20WIB01.5	98340	40	2.434	0.863	39	99.999	20WIB01.5	3745	89	3.99118	0.966221	429.568	98.2164
20WIB02.1	45092	63	2.345	0.851	63	99.9948	20WIB02.1	8004	309	5.72546	0.992355	1363.27	98.0349
20WIB02.2	38412	63	2.347	0.851	63	99.9948	20WIB02.2	7562	308	5.72805	0.992352	1371	98.0283
20WIB02.3	41708	63	2.347	0.851	63	99.9948	20WIB02.3	8257	310	5.72919	0.992392	1371.01	98.0141
20WIB02.4	49233	63	2.346	0.851	63	99.9948	20WIB02.4	7345	307	5.72637	0.992352	1346.86	98.0474
20WIB02.5	52189	63	2.346	0.851	63	99.9948	20WIB02.5	7620	310	5.72647	0.992349	1366.27	98.0362
20WIB03.1	68888	44	2.636	0.862	42	99.9989	20WIB03.1	5709	122	4.41718	0.973006	535.431	98.5739
20WIB03.2	74535	44	2.636	0.862	42	99.9989	20WIB03.2	5201	122	4.41467	0.972946	543	98.5625
20WIB03.3	78934	44	2.636	0.862	42	99.9989	20WIB03.3	4930	122	4.42414	0.97318	540.095	98.5736
20WIB03.4	78127	44	2.637	0.862	42	99.9989	20WIB03.4	5554	122	4.42105	0.973117	543	98.5625
20WIB03.5	76375	44	2.636	0.862	42	99.9989	20WIB03.5	5477	122	4.4149	0.972995	526.444	98.6196
20WIB04.1	87833	58	2.431	0.843	56	100	20WIB04.1	3691	260	5.73722	0.993356	1103.5	96.0139
20WIB04.2	80010	58	2.43	0.843	56	100	20WIB04.2	3746	261	5.73294	0.993337	1089.36	96.0823
20WIB04.3	91315	58	2.43	0.843	56	100	20WIB04.3	3768	260	5.73135	0.993299	1075.39	96.1168
20WIB04.4	72238	58	2.43	0.843	56	100	20WIB04.4	3789	258	5.73137	0.993315	1087.09	96.0743
20WIB04.5	61738	58	2.43	0.843	56	100	20WIB04.5	3857	261	5.73243	0.993318	1094.39	96.035
20WIB05.1	47143	44	2.192	0.786	42	99.9988	20WIB05.1	7258	182	4.9255	0.985144	706.333	98.6159
20WIB05.2	35166	44	2.191	0.786	42	99.9988	20WIB05.2	7371	181	4.92394	0.985099	705.843	98.6148
20WIB05.3	34122	44	2.191	0.786	42	99.9988	20WIB05.3	6467	181	4.92529	0.985122	696.511	98.6542
20WIB05.4	31138	44	2.19	0.786	42	99.9988	20WIB05.4	6704	181	4.92756	0.985172	693.398	98.6544
20WIB05.5	30015	44	2.191	0.786	42	99.9988	20WIB05.5	7225	180	4.92666	0.985199	694.511	98.6538
20WIB06.1	55162	38	2.092	0.748	37	99.9991	20WIB06.1	1554	80	3.94245	0.959495	292.818	97.3181
20WIB06.2	55933	37	2.094	0.748	36	100	20WIB06.2	1401	80	3.9356	0.959324	308.15	97.1906
20WIB06.3	44268	38	2.093	0.748	37	99.9991	20WIB06.3	1608	79	3.9276	0.958913	281.609	97.4109
20WIB06.4	44470	38	2.093	0.748	37	99.9991	20WIB06.4	1476	80	3.93385	0.959097	290.023	97.3508
20WIB06.5	53176	38	2.094	0.748	37	99.9991	20WIB06.5	1410	80	3.93764	0.959079	294.488	97.3226
20WIB07.1	46376	40	1.826	0.68	39	100	20WIB07.1	1967	75	4.30873	0.968899	389.588	97.7789
20WIB07.2	27941	40	1.825	0.68	39	100	20WIB07.2	2111	77	4.30679	0.968799	384.333	97.7845
20WIB07.3	99796	40	1.825	0.68	39	100	20WIB07.3	2102	77	4.31007	0.968902	384.838	97.7627
20WIB07.4	99182	40	1.823	0.68	39	100	20WIB07.4	2024	77	4.30498	0.96877	390.588	97.7845
20WIB07.5	89088	40	1.824	0.68	39	100	20WIB07.5	1818	76	4.31155	0.968967	387.371	97.7867
20WIB08.1	92223	44	2.264	0.82	42	99.9989	20WIB08.1	5345	162	5.31297	0.990981	718.444	98.5816
20WIB08.2	46897	44	2.263	0.82	42	99.9989	20WIB08.2	4884	162	5.31309	0.990996	705.015	98.617
20WIB08.3	90985	44	2.263	0.82	42	99.9989	20WIB08.3	4374	162	5.31543	0.991028	712.339	98.6155
20WIB08.4	90160	44	2.263	0.82	42	99.9989	20WIB08.4	5243	159	5.31285	0.991022	705.246	98.6512
20WIB08.5	93052	44	2.262	0.82	42	99.9989	20WIB08.5	5184	161	5.30885	0.99098	706.344	98.6351
20WIB09.1	37228	57	2.426	0.876	59.6	99.9799	20WIB09.1	14445	567	6.54948	0.997056	2834.72	97.9478
20WIB09.2	29924	57	2.425	0.876	59.6	99.9798	20WIB09.2	14772	564	6.5495	0.99705	2810.79	97.9709
20WIB09.3	31484	57	2.427	0.876	57.5	99.9824	20WIB09.3	14887	565	6.5501	0.99705	2839.66	97.9541
20WIB09.4	24127	57	2.426	0.876	57.5	99.9824	20WIB09.4	13333	567	6.54987	0.997052	2806.65	97.9734
20WIB09.5	37588	57	2.427	0.876	57.5	99.9824	20WIB09.5	14707	568	6.55132	0.997055	2811.79	97.9651
20WIB10.1	71225	57	2.308	0.829	53	100	20WIB10.1	9222	178	4.95113	0.986208	754.222	99.1491
20WIB10.2	47201	57	2.309	0.829	53	100	20WIB10.2	9183	178	4.94863	0.986187	749	99.1543
20WIB10.3	72890	57	2.309	0.829	53	100	20WIB10.3	9080	178	4.94697	0.986172	737.467	99.1713
20WIB10.4	48795	57	2.309	0.829	53	100	20WIB10.4	9559	178	4.94811	0.986156	746.8	99.1595
20WIB10.5	58611	57	2.309	0.829	53	100	20WIB10.5	8997	178	4.9501	0.986212	752.116	99.1685
20WIB11.1	5808	33	1.404	0.675	34	99.987	20WIB11.1	10379	309	5.94343	0.994627	1636.64	98.4719
20WIB11.2	14886	33	1.408	0.676	33	99.987	20WIB11.2	10013	311	5.94263	0.994607	1658.54	98.445
20WIB11.3	19434	33	1.407	0.676	34	99.987	20WIB11.3	10351	308	5.94518	0.994639	1639.83	98.4696
20WIB11.4	28212	33	1.405	0.675	32.5	99.987	20WIB11.4	10775	308	5.94097	0.994614	1624.17	98.4837
20WIB11.5	28333	33	1.406	0.676	41	99.9837	20WIB11.5	10678	311	5.9437	0.994635	1640.05	98.4712
20WIB12.1	23527	33	1.343	0.638	30.75	99.9872	20WIB12.1	7199	247	5.56647	0.991547	1355.9	98.0886
20WIB12.2	21038	33	1.343	0.638	30.2	99.9915	20WIB12.2	7187	245	5.56758	0.991581	1320.56	98.134
20WIB12.3	21843	33	1.343	0.638	30.2	99.9915	20WIB12.3	7725	249	5.56463	0.991554	1308.09	98.14
20WIB12.4	23135	33	1.342	0.638	30.2	99.9915	20WIB12.4	7007	248	5.56481	0.99155	1332.01	98.1188
20WIB12.5	23098	33	1.344	0.638	30.75	99.9872	20WIB12.5	8055	247	5.56023	0.991518	1362.28	98.077
20WIB13.1	111757	35	1.006	0.348	35	99.9991	20WIB13.1	2736	77	3.64171	0.953974	299.615	97.9132
20WIB13.2	108254	35	1.006	0.348	35	99.9991	20WIB13.2	2289	77	3.63475	0.953749	291.778	97.9441
20WIB13.3	26750	35	1.005	0.348	35	99.9991	20WIB13.3	2452	76	3.6334	0.953659	288.077	97.9884
20WIB13.4	110723	35	1.006	0.348	35	99.9991	20WIB13.4	2582	77	3.6422	0.954054	307.04	97.8794
20WIB13.5	106431	35	1.006	0.348	35	99.9991	20WIB13.5	2454	77	3.63677	0.953908	329.045	97.8285
20WIB14.1	35562	36	1.545	0.686	33.5	99.9948	20WIB14.1	5728	399	6.29466	0.995264	2174.05	96.0098
20WIB14.2	36773	36	1.544	0.686	33.5	99.9948	20WIB14.2	5681	397	6.29431	0.99525	2160.4	96.0313
20WIB14.3	30809	36	1.544	0.686	33.5	99.9948	20WIB14.3	5672	398	6.29335	0.995265	2180.33	95.9791
20WIB14.4	30322	36	1.545	0.686	33.5	99.9948	20WIB14.4	5605	398	6.29245	0.995234	2158.73	96.0006
20WIB14.5	36395	35	1.544	0.686	33.5	99.9947	20WIB14.5	5853	394	6.2962	0.995284	2187.53	95.9979
20WIB15.1	14523	39	2.005	0.827	47.5	99.9569	20WIB15.1	7342	438	6.3691	0.994829	2178.56	97.4303
20WIB15.2	16141	37	2.004	0.827	45	99.9692	20WIB15.2	7986	438	6.3674	0.994829	2185.48	97.4479
20WIB15.3	16624	39	2.005	0.827	58	99.9569	20WIB15.3	7469	441	6.37028	0.994876	2199.65	97.4057
20WIB15.4	16632	39	2.006	0.827	58	99.957	20WIB15.4	7898	439	6.36688	0.994815	2205.07	97.3959
20WIB15.5	16937	39	2.002	0.826	58	99.957	20WIB15.5	7772	437	6.37037	0.994823	2185.72	97.4264
20WIB16.1	35638	38	0.642	0.271	56	99.9826	20WIB16.1	2435	273	5.82676	0.992955	1378.55	93.4741
20WIB16.2	35930	40	0.643	0.272	73	99.9777	20WIB16.2	2452	272	5.83386	0.993027	1416	93.331
20WIB16.3	37422	41	0.646	0.273	83	99.9752	20WIB16.3	2504	273	5.83015	0.992936	1360.9	93.5517
20WIB16.4	36273	41	0.645	0.272	60.5	99.9752	20WIB16.4	2400	271	5.8197	0.992882	1368.89	93.4224
20WIB16.5	5563	41	0.644	0.272	83	99.9752	20WIB16.5	2560	267	5.82341	0.992921	1328.98	93.6252

## Sheet: Table S3
Table S3. Results of PERMANOVA tests for bacterioplankton community in Sanniang Bay.
	Abundant					Rare
PERMANOVA	r2=0.030, p=0.001	Low salinity	Medium salinity	High salinity	PERMANOVA	r2=0.027, p=0.001	Low salinity	Medium salinity	High salinity
	Low salinity					Low salinity
	Medium salinity	r2=0.012, p=0.001				Medium salinity	r2=0.013, p=0.001
	High salinity	r2=0.029, p=0.001	r2=0.025, p=0.001			High salinity	r2=0.026, p=0.001	r2=0.021, p=0.001
The result in the upper left cell is the result of test among all the groups.

## Sheet: Table S4
Table S4. The correlations of the Spearman test for environmental factor to the α-diversity.
		LS				MS				HS
		Shannon	Simpson	Richness	S.chao1	Shannon	Simpson	Richness	S.chao1	Shannon	Simpson	Richness	Chao1
Abundant	Temp	-0.34 ***	-0.37 ***	-0.28 ***	-0.26 ***	-0.25 ***	-0.19 **	-0.14 *	-0.15 *	-0.1	-0.1	-0.21 ***	-0.17 **
	Salinity	0.41 ***	0.38 ***	0.4 ***	0.34 ***	0.21 **	0.21 **	0.14 *	0.15 *	-0.2 **	-0.19 **	0.04	0
	pH	0.53 ***	0.42 ***	0.62 ***	0.57 ***	0.32 ***	0.32 ***	0.15 *	0.14 *	-0.08	-0.03	0.05	0.08
	DO	0.33 ***	0.35 ***	0.54 ***	0.48 ***	0.4 ***	0.32 ***	0.34 ***	0.33 ***	0.01	0	0.45 ***	0.43 ***
	NO3--N	-0.31 ***	-0.24 **	-0.41 ***	-0.4 ***	-0.11	-0.13 *	-0.11	-0.12	0.21 **	0.15 *	0.22 ***	0.14 *
	NO2--N	-0.39 ***	-0.32 ***	-0.31 ***	-0.28 ***	-0.01	-0.05	0.1	0.1	-0.14 *	-0.28 ***	0.55 ***	0.56 ***
	NH4+-N	-0.19 *	-0.13	-0.41 ***	-0.41 ***	-0.43 ***	-0.37 ***	-0.36 ***	-0.34 ***	0.1	0.05	-0.38 ***	-0.42 ***
	DIN	-0.35 ***	-0.29 ***	-0.48 ***	-0.47 ***	-0.2 **	-0.19 **	-0.23 ***	-0.23 ***	0.24 ***	0.16 *	0.1	0.02
	DIP	0	0.02	0.03	0.05	-0.33 ***	-0.22 **	-0.52 ***	-0.54 ***	-0.28 ***	-0.2 **	-0.78 ***	-0.77 ***
	Chl-a	-0.06	-0.14	-0.36 ***	-0.36 ***	0.04	0.06	-0.24 ***	-0.23 ***	-0.02	0.03	0.2 **	0.2 **
	TOC	0.54 ***	0.45 ***	0.41 ***	0.4 ***	0.25 ***	0.06	0.47 ***	0.46 ***	-0.21 ***	-0.12	0.04	0.09
	COD	-0.05	-0.04	0.06	0.05	-0.13	-0.17 *	0.04	0.03	-0.05	-0.09	0.12	0.08
	TN	-0.28 ***	-0.21 **	-0.44 ***	-0.47 ***	-0.19 **	-0.2 **	-0.18 **	-0.17 **	0.2 **	0.14 *	0.09	0.03
	TP	0.02	0.03	-0.01	-0.01	-0.41 ***	-0.28 ***	-0.58 ***	-0.6 ***	-0.22 ***	-0.15 *	-0.78 ***	-0.78 ***
	MNI	-0.11	-0.1	-0.19 *	-0.22 **	0.14 *	0.19 **	-0.08	-0.12	-0.13 *	-0.14 *	-0.23 ***	-0.22 ***
Rare	Temp	-0.28 ***	-0.29 ***	-0.22 **	-0.22 **	0.15 *	0.15 *	0.15 *	0.17 *	-0.25 ***	-0.22 ***	-0.22 ***	-0.18 **
	Salinity	-0.15	-0.1	-0.24 **	-0.25 **	-0.09	-0.07	-0.14 *	-0.16 *	0.06	0.07	0.02	-0.01
	pH	0.25 **	0.21 **	0.33 ***	0.31 ***	-0.15 *	-0.15 *	-0.11	-0.1	0.21 ***	0.17 *	0.19 **	0.23 ***
	DO	0.34 ***	0.34 ***	0.39 ***	0.31 ***	-0.11	-0.06	-0.12	-0.16 *	0.48 ***	0.46 ***	0.41 ***	0.35 ***
	NO3--N	0.25 **	0.24 **	0.33 ***	0.3 ***	-0.01	-0.08	0.06	0.09	0.15 *	0.15 *	0.15 *	0.07
	NO2--N	-0.28 ***	-0.29 ***	-0.31 ***	-0.22 **	0.08	0.07	0.14 *	0.04	0.29 ***	0.35 ***	0.32 ***	0.22 ***
	NH4+-N	-0.25 **	-0.22 **	-0.24 **	-0.2 *	-0.07	-0.1	-0.08	0.01	-0.26 ***	-0.27 ***	-0.31 ***	-0.33 ***
	DIN	-0.09	-0.13	-0.15	-0.15	0.02	-0.04	0.07	0.11	0.08	0.07	0.08	0.01
	DIP	-0.3 ***	-0.3 ***	-0.33 ***	-0.26 **	-0.01	-0.01	-0.01	0.15 *	-0.59 ***	-0.62 ***	-0.63 ***	-0.53 ***
	Chl-a	0.04	0.1	-0.11	-0.16 *	-0.31 ***	-0.29 ***	-0.24 ***	-0.11	0.17 **	0.17 **	0.16 *	0.17 *
	TOC	0.06	0.03	0	0.08	-0.26 ***	-0.17 *	-0.09	-0.16 *	0.16 *	0.11	0.15 *	0.18 **
	COD	0.2 **	0.25 **	0.11	0.01	0.09	0.07	0.07	0.04	0.11	0.13	0.12	0.11
	TN	0.04	0.09	0	-0.04	-0.09	-0.16 *	-0.03	0.01	0.16 *	0.14 *	0.16 *	0.11
	TP	-0.26 ***	-0.29 ***	-0.26 **	-0.13	-0.05	-0.06	-0.08	0.1	-0.59 ***	-0.63 ***	-0.63 ***	-0.54 ***
	MNI	-0.22 **	-0.19 *	-0.32 ***	-0.3 ***	-0.1	-0.09	0.01	0.07	-0.13	-0.16 *	-0.11	-0.1
*, p < 0.05, pale green; **, p < 0.01, yellow; ***, p < 0.001, red.
LS	Low salinity
MS	Medium salinity
HS	High salinity
DO	Dissolved Oxygen
DIN (mg/L)	Dissolved Inorganic Nitrogen
DIP (mg/L)	Dissolved Inorganic Phosphorus
Chl-a (mg/L)	Chlorophyll A
TOC (mg/L)	Total Organic Carbon
COD (mg/L)	Chemical Oxygen Demand
TN (mg/L)	Total Nitrogen
TP (mg/L)	Total Phosphorus
MNI	Multiple Nutrients Index

## Sheet: Table S5
Table S5. The correlations of the partial Mantel test for individual environmental factor to the bacterial community.
	Abundant						Rare
	LS		MS		HS		LS		MS		HS
	Mantel	Partial Mantel	Mantel	Partial Mantel	Mantel	Partial Mantel	Mantel	Partial Mantel	Mantel	Partial Mantel	Mantel	Partial Mantel
Temp	0.297***	0.2***	0.348***	0.232***	0.294***	0.231***	0.287***	0.186***	0.313***	0.186***	0.281***	0.215***
Salinity	0.244***	-0.069	0.201***	0.022*	0.204***	0.122***	0.263***	-0.037	0.216***	0.053***	0.203***	0.123***
pH	0.339***	0.14***	0.259***	0.056***	0.161***	0.039***	0.305***	0.092***	0.24***	0.043***	0.202***	0.089***
DO	0.337***	0.159***	0.309***	0.037***	0.35***	0.16***	0.326***	0.142***	0.285***	0.018*	0.297***	0.088***
NO3--N	0.29***	0.187***	0.14***	0.049***	0.147***	0.103***	0.293***	0.189***	0.169***	0.085***	0.173***	0.132***
NO2--N	0.13***	0.046***	0.096***	-0.051	0.261***	0.284***	0.152***	0.07***	0.1***	-0.038	0.221***	0.24***
NH4+-N	0.245***	0.246***	0.237***	0.208***	0.092***	0.104***	0.233***	0.232***	0.234***	0.205***	0.139***	0.154***
DIN	0.307***	0.186***	0.165***	0.032**	0.148***	0.1***	0.309***	0.188***	0.182***	0.059***	0.191***	0.147***
DIP	0.143***	0.066***	0.208***	0.137***	0.447***	0.438***	0.156***	0.08***	0.178***	0.107***	0.368***	0.354***
Chl-a	0.215***	0.217***	0.163***	0.169***	0.126***	0.138***	0.209***	0.211***	0.204***	0.211***	0.17***	0.184***
TOC	0.347***	0.279***	0.271***	0.141***	0.199***	0.162***	0.32***	0.249***	0.243***	0.115***	0.19***	0.153***
COD	0.216***	0.051***	0.189***	0.048***	0.126***	0.077***	0.237***	0.076***	0.207***	0.077***	0.15***	0.103***
TN	0.301***	0.231***	0.136***	0.084***	0.123***	0.107***	0.294***	0.223***	0.165***	0.118***	0.175***	0.162***
TP	0.118***	0.058***	0.228***	0.154***	0.421***	0.423***	0.132***	0.073***	0.192***	0.117***	0.352***	0.349***
MNI	0.155***	0.128***	0.077***	0.052***	0.104***	0.054***	0.197***	0.173***	0.099***	0.078***	0.153***	0.108***

## Sheet: Table S6
Table S6. The correlations of the partial Mantel test for environmental factor to the βNTI.
	Abundant						Rare
	LS		MS		HS		LS		MS		HS
	Mantel	Partial	Mantel	Partial	Mantel	Partial	Mantel	Partial	Mantel	Partial	Mantel	Partial
Temp	0.164***	0.099***	0.117***	0.024*	0.1***	0.057***	0.063***	-0.004	0.106***	-0.009	0.095***	0.058***
Salinity	0.115***	-0.055	0.085***	0.013	0.053***	0.021*	0.126***	0.056***	0.106***	0.035*	0.046**	0.016
pH	0.354***	0.3***	0.113***	0.037***	0.053***	0.014	0.342***	0.343***	0.075***	-0.015	0.09***	0.054***
DO	0.288***	0.218***	0.148***	0.054***	0.214***	0.186***	0.224***	0.19***	0.155***	0.057***	0.211***	0.188***
NO3--N	0.219***	0.165***	0.058***	0.022*	0.047***	0.03**	0.263***	0.237***	0.059***	0.021	0.049***	0.033**
NO2--N	0.048**	0.001	0.042**	-0.015	0.189***	0.192***	0.104***	0.077***	0.121***	0.068***	0.179***	0.181***
NH4+-N	0.173***	0.167***	0.192***	0.177***	0.159***	0.163***	0.143***	0.138***	0.149***	0.133***	0.227***	0.231***
DIN	0.282***	0.226***	0.087***	0.036**	0.038***	0.02*	0.338***	0.316***	0.097***	0.044**	0.041**	0.024*
DIP	0.07***	0.027*	0.26***	0.235***	0.66***	0.655***	0.013	-0.015	0.334***	0.31***	0.555***	0.548***
Chl-a	0.106***	0.1***	0.021*	0.019	0.063***	0.064***	0.128***	0.124***	0.046**	0.044**	0.055***	0.056***
TOC	0.325***	0.291***	0.213***	0.172***	0.148***	0.136***	0.272***	0.252***	0.128***	0.073***	0.186***	0.177***
COD	0.07***	-0.024	0.03**	-0.032	0.032**	0.015	-0.001	-0.064	0.013	-0.054	0.029*	0.013
TN	0.285***	0.247***	0.059***	0.036**	0.038***	0.03**	0.309***	0.289***	0.062***	0.038*	0.038**	0.03*
TP	0.046**	0.012	0.277***	0.25***	0.617***	0.613***	0.008	-0.014	0.362***	0.338***	0.499***	0.494***
MNI	0.006	-0.015	0.008	-0.004	0.088***	0.072***	0.016	0.003	0.067***	0.055**	0.109***	0.094***
